# Supplementary material for: Immune-Enhancement Effects of 6-Methoxykaempferol on Cyclophosphamide-Induced Immunosuppression via Improving Antioxidant Enzyme Expression, NF-κB and MAPK Signaling, and Modulating Gut Microbiome
Source: Antioxidants (Basel). 2026 Mar 6;15(3):334. doi: 10.3390/antiox15030334 (PMC13024305; doi:10.3390/antiox15030334)
Supplement: Supplementary file 1 [file antioxidants-15-00334-s001.zip]

Archive with 2 entries (2 files):
- SupplimentaryFiguresS1-S4.pdf
- SupplimentaryTablesS1-S3.xls
