# Supplementary material for: Immune-Enhancement Effects of 6-Methoxykaempferol on Cyclophosphamide-Induced Immunosuppression via Improving Antioxidant Enzyme Expression, NF-κB and MAPK Signaling, and Modulating Gut Microbiome
Source: Antioxidants (Basel). 2026 Mar 6;15(3):334. doi: 10.3390/antiox15030334 (PMC13024305; doi:10.3390/antiox15030334)
Supplement: Supplementary file 1 [file antioxidants-15-00334-s001.zip › SupplimentaryTablesS1-S3.xls]

## Sheet: SupplimentaryFiles
Table S1. Results of comparative pathway abundance analysis through ALDEx2.
Pathway Names	we.ep	we.eBH	wi.ep	wi.eBH	rab.all	rab.win.N	rab.win.T	diff.btw	diff.win	effect	overlap
N10-formyl-tetrahydrofolate biosynthesis	0.513984	0.944863	0.43903	0.898013	3.72646	3.76746	3.61563	-0.149402	0.425198	-0.329531	0.355667
superpathway of chorismate metabolism	0.446794	0.9494	0.494219	0.914332	-12.6517	-12.205	-13.1278	-1.05094	5.19277	-0.19358	0.401
homolactic fermentation	0.824625	0.968986	0.819155	0.952277	3.54892	3.52503	3.56932	0.0306651	0.374067	0.0729337	0.461333
glycolysis III (from glucose)	0.54833	0.944863	0.441905	0.898061	4.10868	4.14313	4.01983	-0.124338	0.414503	-0.294708	0.358333
superpathway of arginine and polyamine biosynthesis	0.662603	0.958322	0.596023	0.912905	1.65562	1.61049	1.7009	0.0982621	0.447451	0.206992	0.397867
arginine~ ornithine and proline interconversion	0.427305	0.947584	0.346414	0.89967	0.948648	0.819814	1.02915	0.202328	0.54913	0.358714	0.335667
L-arginine biosynthesis I (via L-ornithine)	0.619489	0.944864	0.563021	0.899119	3.6704	3.68987	3.61151	-0.119285	0.514051	-0.224588	0.393
L-arginine biosynthesis II (acetyl cycle)	0.640301	0.944863	0.617055	0.901853	3.68715	3.70198	3.62877	-0.115322	0.515991	-0.204774	0.403532
chorismate biosynthesis I	0.657635	0.944919	0.614263	0.900784	3.89912	3.93668	3.83933	-0.103868	0.546509	-0.187271	0.403865
superpathway of L-aspartate and L-asparagine biosynthesis	0.615675	0.944891	0.616969	0.903355	3.78313	3.81171	3.73078	-0.0823348	0.414559	-0.195637	0.401533
biotin biosynthesis I	0.396427	0.944863	0.554936	0.900458	1.21001	1.20775	1.21003	-0.351473	0.984975	-0.317701	0.388667
superpathway of branched amino acid biosynthesis	0.654466	0.944881	0.567521	0.898871	4.00626	4.04356	3.93292	-0.110286	0.498916	-0.215657	0.392203
Calvin-Benson-Bassham cycle	0.602853	0.944863	0.481895	0.89822	4.08362	4.11131	4.00484	-0.113896	0.459901	-0.242182	0.369
pyruvate fermentation to butanoate	0.617645	0.95347	0.685533	0.922372	-0.801625	-1.1148	-0.795478	0.143898	0.951058	0.15789	0.420333
coenzyme A biosynthesis I	0.755938	0.949387	0.778	0.929531	3.68204	3.69294	3.65059	-0.0502144	0.395659	-0.114442	0.444852
adenosylcobalamin salvage from cobinamide I	0.591757	0.944863	0.588109	0.900641	3.24884	3.28344	3.19044	-0.115101	0.622517	-0.195074	0.400333
reductive acetyl coenzyme A pathway	0.603123	0.951715	0.729547	0.925447	-2.32655	-2.62401	-2.29216	0.229443	1.28624	0.165305	0.428
colanic acid building blocks biosynthesis	0.72569	0.947498	0.677362	0.91175	2.55927	2.61626	2.47935	-0.0822003	0.405008	-0.200814	0.416528
superpathway of aromatic amino acid biosynthesis	0.653651	0.944892	0.614003	0.900695	3.9588	3.99801	3.89981	-0.107213	0.549617	-0.191128	0.401333
L-lysine biosynthesis I	0.796107	0.954453	0.776555	0.929922	3.67944	3.68608	3.66262	-0.0540995	0.453298	-0.1086	0.43952
superpathway of purine nucleotides de novo biosynthesis II	0.695793	0.95925	0.350007	0.90013	2.5522	2.45971	2.6257	0.149184	0.478539	0.276427	0.327557
dTDP-L-rhamnose biosynthesis I	0.426512	0.944863	0.463967	0.898312	3.69624	3.75317	3.56368	-0.188771	0.474976	-0.371678	0.368544
enterobactin biosynthesis	0.456737	0.948714	0.496071	0.911704	-12.6793	-12.3085	-13.1046	-0.977763	4.59607	-0.191614	0.41
fatty acid &beta;-oxidation I	0.548735	0.95032	0.627758	0.911893	-1.28723	-1.66031	-1.2657	0.210596	0.987356	0.225345	0.406
fatty acid elongation -- saturated	0.851	0.970808	0.822635	0.944697	3.2768	3.29222	3.25599	-0.0171772	0.329128	-0.0505777	0.474508
superpathway of fatty acid biosynthesis initiation (E. coli)	0.468061	0.944863	0.635045	0.904975	0.388773	0.325701	0.388773	-0.418321	1.32446	-0.27367	0.407198
mixed acid fermentation	0.735613	0.948166	0.69628	0.916227	3.18121	3.20394	3.14636	-0.0521195	0.371865	-0.135878	0.421667
superpathway of tetrahydrofolate biosynthesis and salvage	0.467075	0.950932	0.574678	0.909323	2.60295	2.55933	2.6519	0.09737	0.409592	0.23318	0.394333
superpathway of fucose and rhamnose degradation	0.207911	0.944844	0.255814	0.899147	0.592097	0.545911	0.689736	0.220398	0.458531	0.429489	0.299667
fucose degradation	0.055624	0.934783	0.06995	0.894872	0.0710668	-0.00951939	0.337003	0.352266	0.42467	0.731285	0.192333
superpathway of hexuronide and hexuronate degradation	0.32683	0.944863	0.347923	0.897971	2.94429	3.04107	2.83705	-0.246899	0.637862	-0.382849	0.332
D-galactarate degradation I	0.593252	0.952015	0.690041	0.919457	-0.715836	-0.858703	-0.611478	0.1386	1.161	0.132781	0.42086
D-galacturonate degradation I	0.333023	0.944863	0.327567	0.897971	3.31258	3.37305	3.17332	-0.217339	0.553262	-0.376295	0.323667
superpathway of N-acetylglucosamine~ N-acetylmannosamine and N-acetylneuraminate degradation	0.462702	0.944863	0.280777	0.898014	3.11829	3.16265	3.00477	-0.148178	0.376107	-0.381186	0.302899
D-glucarate degradation I	0.725797	0.958486	0.506515	0.903102	-1.0037	-1.08874	-0.788064	0.223083	0.761194	0.263683	0.37854
superpathway of D-glucarate and D-galactarate degradation	0.591159	0.951794	0.689631	0.918363	-0.717042	-0.863847	-0.612553	0.14384	1.17134	0.137929	0.421193
gluconeogenesis I	0.526275	0.944863	0.452688	0.898415	3.8428	3.87922	3.73442	-0.122892	0.35549	-0.323643	0.364667
superpathway of &beta;-D-glucuronide and D-glucuronate degradation	0.37333	0.944863	0.438089	0.898162	2.94807	3.07683	2.88084	-0.24458	0.728815	-0.330136	0.360213
L-ornithine biosynthesis	0.6619	0.945032	0.658147	0.905391	3.58378	3.60274	3.51328	-0.122907	0.591622	-0.203606	0.411196
glycogen degradation I (bacterial)	0.604388	0.944863	0.534205	0.898318	4.06748	4.10709	3.99632	-0.11641	0.466786	-0.236089	0.386333
glycogen biosynthesis I (from ADP-D-Glucose)	0.61521	0.944873	0.508925	0.898378	4.05267	4.0863	3.99261	-0.104366	0.437002	-0.237392	0.382333
superpathway of glycol metabolism and degradation	0.273169	0.938855	0.290259	0.897534	-11.9967	-10.7835	-13.0022	-2.67955	4.74674	-0.47792	0.287238
glycolysis I (from glucose 6-phosphate)	0.797637	0.967245	0.839762	0.954666	3.76172	3.7613	3.76198	0.011026	0.331936	0.0291969	0.486171
superpathway of glycolysis and Entner-Doudoroff	0.618085	0.95477	0.873859	0.962425	2.14109	2.13438	2.14431	0.029494	0.503447	0.0445774	0.472842
superpathway of glycolysis~ pyruvate dehydrogenase~ TCA~ and glyoxylate bypass	0.210748	0.937604	0.287768	0.896822	-11.9899	-10.805	-13.0671	-3.48692	5.67281	-0.5468	0.282667
glyoxylate cycle	0.284056	0.938654	0.301314	0.898612	-12.0456	-10.7988	-13.056	-2.7372	4.90226	-0.482521	0.28857
superpathway of glycerol degradation to 1~3-propanediol	0.830278	0.966818	0.942357	0.979464	-4.70102	-4.80628	-4.29862	0.0507843	5.14203	0.0076683	0.492836
heme biosynthesis I (aerobic)	0.373603	0.944952	0.333873	0.898176	-1.24275	-1.32612	-0.583985	0.733509	1.51495	0.434922	0.33
heme biosynthesis II (anaerobic)	0.336558	0.944901	0.357877	0.898531	-0.0962817	-0.196439	0.631428	0.618329	1.40456	0.430451	0.328224
superpathway of hexitol degradation (bacteria)	0.0727194	0.943763	0.0792567	0.895981	-0.677163	-0.942614	-0.426513	0.754537	1.01445	0.673551	0.206265
L-histidine degradation I	0.491168	0.948966	0.910658	0.969998	0.734404	0.781781	0.673082	-0.00646458	0.528598	-0.0115617	0.494667
L-histidine biosynthesis	0.645183	0.944893	0.598519	0.900766	3.73102	3.75888	3.64518	-0.115535	0.528228	-0.210984	0.393202
L-methionine biosynthesis I	0.452262	0.948481	0.479208	0.901053	1.35372	1.28018	1.38074	0.183856	0.555068	0.319331	0.375541
L-methionine biosynthesis III	0.216728	0.944845	0.195219	0.897902	1.22027	1.1265	1.32903	0.192969	0.354621	0.37483	0.271
L-isoleucine biosynthesis I (from threonine)	0.729574	0.947496	0.657903	0.905542	4.11503	4.14531	4.06348	-0.0884355	0.480581	-0.172694	0.410863
lactose and galactose degradation I	0.447623	0.945324	0.337494	0.898323	-0.816175	-1.0928	-0.114249	0.857478	2.24412	0.353567	0.327891
L-leucine degradation I	0.479848	0.948913	0.497138	0.914627	-12.6567	-12.2516	-13.14	-1.1294	4.46279	-0.210917	0.392
superpathway of S-adenosyl-L-methionine biosynthesis	0.477726	0.9499	0.486844	0.901357	1.88219	1.81199	1.90795	0.172991	0.540175	0.298487	0.367333
methanogenesis from acetate	0.877417	0.971134	0.904692	0.969411	-0.777911	-0.763642	-0.799309	0.0265723	1.05248	0.0201677	0.487
NAD salvage pathway II	0.0436328	0.933856	0.0689311	0.894769	-0.0423182	-0.19846	0.288336	0.503305	0.622699	0.793995	0.187271
NAD biosynthesis II (from tryptophan)	0.469437	0.95132	0.497856	0.914015	-12.5921	-12.2087	-13.0473	-0.97876	4.46284	-0.185218	0.401667
lipid IVA biosynthesis	0.843079	0.963411	0.818133	0.939938	1.7491	1.77864	1.6981	-0.0541949	0.517112	-0.0980323	0.45
methylerythritol phosphate pathway I	0.599674	0.944863	0.52496	0.898225	3.87255	3.91376	3.78692	-0.119131	0.502871	-0.238002	0.382667
pentose phosphate pathway (non-oxidative branch)	0.603691	0.944863	0.505743	0.898171	4.42039	4.45554	4.33334	-0.121263	0.468386	-0.262399	0.371667
O-antigen building blocks biosynthesis (E. coli)	0.414569	0.944863	0.33179	0.897971	3.43927	3.47152	3.31473	-0.1762	0.433479	-0.405644	0.326558
TCA cycle IV (2-oxoglutarate decarboxylase)	0.303943	0.944516	0.392341	0.904189	-12.2836	-11.5489	-13.0792	-2.09959	5.58324	-0.357095	0.334333
pyruvate fermentation to propanoate I	0.773448	0.951898	0.762688	0.926255	2.41101	2.47728	2.39904	-0.0717828	0.465624	-0.148234	0.439
heterolactic fermentation	0.733099	0.94843	0.811815	0.949928	2.21315	2.20293	2.22377	0.0239047	0.393869	0.0522453	0.469177
Bifidobacterium shunt	0.57487	0.944863	0.74058	0.92454	2.79016	2.83008	2.76368	-0.0820475	0.416034	-0.169865	0.435
superpathway of (R~R)-butanediol biosynthesis	0.784605	0.962181	0.442132	0.898842	-3.33728	-3.82664	-2.74537	0.784007	2.38257	0.181647	0.355548
acetylene degradation	0.85436	0.971662	0.922574	0.97391	3.0209	2.95295	3.03121	0.0163675	0.429894	0.0316218	0.49
L-glutamate degradation V (via hydroxyglutarate)	0.125276	0.944665	0.164589	0.89751	-1.37119	-1.45995	-1.30973	0.642677	0.936747	0.565965	0.257
L-lysine fermentation to acetate and butanoate	0.681926	0.956045	0.654462	0.911479	0.0252617	-0.0697314	0.168121	0.176588	0.910237	0.180062	0.412667
purine nucleobases degradation I (anaerobic)	0.500486	0.94969	0.66367	0.915133	2.42081	2.31566	2.44598	0.164996	0.621007	0.24345	0.418
reductive TCA cycle I	0.767107	0.955671	0.846803	0.94643	-0.837211	-0.542626	-0.844306	-0.181369	1.70242	-0.0910098	0.462512
glycolysis V (Pyrococcus)	0.191505	0.944852	0.325321	0.898081	0.121252	0.0699069	0.599932	0.476664	0.899399	0.533187	0.321333
superpathway of L-lysine~ L-threonine and L-methionine biosynthesis I	0.753174	0.963724	0.757859	0.936957	2.51981	2.49782	2.56663	0.0629227	0.442237	0.135937	0.438333
incomplete reductive TCA cycle	0.710598	0.946967	0.707245	0.917262	3.21405	3.29813	3.17647	-0.0710923	0.373005	-0.175077	0.423333
superpathway of N-acetylneuraminate degradation	0.608936	0.955085	0.85807	0.958121	2.69581	2.70034	2.69306	0.0427965	0.451447	0.0790819	0.462
hexitol fermentation to lactate~ formate~ ethanol and acetate	0.0676589	0.943771	0.107546	0.897836	-0.00758374	-0.443417	0.943603	1.27182	1.78018	0.7786	0.230667
myo-inositol degradation I	0.346853	0.944926	0.491251	0.901095	-2.31266	-2.47543	-1.91307	0.489402	1.29049	0.349071	0.377333
phosphopantothenate biosynthesis I	0.811553	0.957832	0.787183	0.930847	2.90503	2.93073	2.85051	-0.0485804	0.417145	-0.107338	0.447517
pantothenate and coenzyme A biosynthesis I	0.79402	0.954446	0.759873	0.927541	3.1269	3.14947	3.08169	-0.0415873	0.392403	-0.105874	0.445851
pentose phosphate pathway	0.799722	0.955937	0.874371	0.959512	2.51602	2.5437	2.49882	-0.00923172	0.407963	-0.0188117	0.49117
peptidoglycan biosynthesis I (meso-diaminopimelate containing)	0.521565	0.944863	0.430648	0.898008	3.93934	3.97266	3.85261	-0.118264	0.397647	-0.298414	0.357333
superpathway of phospholipid biosynthesis I (bacteria)	0.533616	0.944863	0.426476	0.898017	3.99787	4.02824	3.92151	-0.124093	0.435333	-0.281349	0.354215
superpathway of polyamine biosynthesis II	0.137619	0.94477	0.156177	0.897925	-0.732881	-0.996671	-0.355164	0.568556	1.14364	0.527935	0.267667
superpathway of polyamine biosynthesis I	0.596201	0.954986	0.506849	0.904899	0.85395	0.799487	0.932506	0.118938	0.486748	0.243184	0.385333
polyisoprenoid biosynthesis (E. coli)	0.523657	0.944863	0.50852	0.899208	3.03214	3.08297	2.89721	-0.121286	0.389845	-0.300562	0.386
superpathway of histidine~ purine~ and pyrimidine biosynthesis	0.572707	0.953693	0.447499	0.902938	2.02966	1.96668	2.09819	0.120014	0.554213	0.230852	0.365878
CMP-3-deoxy-D-manno-octulosonate biosynthesis I	0.85609	0.96702	0.800694	0.936807	1.65571	1.67318	1.61393	-0.0573838	0.515562	-0.102764	0.446851
superpathway of taurine degradation	0.464577	0.948404	0.502336	0.915373	-12.6241	-12.1697	-13.1215	-1.00756	4.46224	-0.203717	0.396
photorespiration	0.256053	0.944863	0.484341	0.901268	0.231221	0.0400274	0.273794	0.380581	1.17305	0.25607	0.372
formaldehyde assimilation II (RuMP Cycle)	0.035869	0.933354	0.0149184	0.889778	1.14922	1.02556	1.53014	0.554676	0.723972	0.94871	0.108
L-lysine biosynthesis II	0.669568	0.956119	0.615367	0.911413	1.9674	1.76167	2.11147	0.224271	0.721005	0.255144	0.4002
L-lysine biosynthesis III	0.661446	0.945227	0.536662	0.899029	3.98488	4.00971	3.93146	-0.0876102	0.431896	-0.204739	0.390667
superpathway of L-isoleucine biosynthesis I	0.646356	0.944877	0.56173	0.899042	3.98556	4.01948	3.91866	-0.11112	0.475209	-0.221097	0.384872
aerobic respiration I (cytochrome c)	0.384939	0.944965	0.404312	0.899326	-1.12694	-1.23387	-0.762409	0.308659	1.77138	0.221093	0.349667
S-methyl-5-thio-&alpha;-D-ribose 1-phosphate degradation	0.47997	0.950429	0.50535	0.912868	-12.6322	-12.2273	-13.0611	-0.967885	4.31211	-0.189191	0.402
urea cycle	0.0737159	0.941234	0.168079	0.897591	-0.138405	-0.495953	-0.0168955	0.421753	0.529159	0.671192	0.262333
biotin biosynthesis II	0.283319	0.944863	0.51767	0.901922	-1.16113	-1.29854	-1.11087	0.289929	1.22268	0.190812	0.383667
4-aminobutanoate degradation V	0.49209	0.946922	0.553313	0.901516	-0.241672	-0.436391	0.27844	0.437182	1.44255	0.299304	0.392
L-glutamate degradation VIII (to propanoate)	0.453367	0.947574	0.188341	0.897961	-6.02955	-5.65503	-6.93866	-1.17788	2.50192	-0.317489	0.272
L-lysine biosynthesis VI	0.660764	0.945081	0.524569	0.898886	3.97024	3.99635	3.91348	-0.101611	0.444528	-0.228382	0.376
pyruvate fermentation to acetate and lactate II	0.430685	0.944863	0.386514	0.897983	4.15643	4.20247	4.05354	-0.129291	0.365615	-0.346392	0.345
L-isoleucine biosynthesis II	0.68785	0.945303	0.606697	0.900213	4.22635	4.26068	4.16374	-0.103107	0.484888	-0.203918	0.403199
L-isoleucine biosynthesis III	0.640812	0.944874	0.559363	0.898834	3.97217	4.01273	3.88766	-0.112314	0.51765	-0.209477	0.392667
L-isoleucine biosynthesis IV	0.675539	0.944984	0.603662	0.900206	4.20406	4.24212	4.14167	-0.0984766	0.496039	-0.199529	0.398667
superpathway of geranylgeranyl diphosphate biosynthesis II (via MEP)	0.593571	0.944863	0.512949	0.898154	3.85889	3.89425	3.77543	-0.123625	0.480615	-0.2489	0.376667
L-arginine biosynthesis III (via N-acetyl-L-citrulline)	0.701309	0.946209	0.684675	0.912417	2.37748	2.47321	2.33989	-0.104443	0.491566	-0.18955	0.423
glutaryl-CoA degradation	0.593208	0.952101	0.631003	0.914638	-1.5904	-1.85211	-1.58259	0.176388	0.992768	0.186641	0.411196
toluene degradation I (aerobic) (via o-cresol)	0.852412	0.969202	0.60579	0.905734	-1.9639	-2.51895	-1.74426	0.41496	2.94529	0.0841759	0.400866
toluene degradation II (aerobic) (via 4-methylcatechol)	0.85208	0.969195	0.606157	0.905756	-1.96202	-2.49705	-1.74236	0.41986	2.84831	0.0864272	0.4012
tetrapyrrole biosynthesis I (from glutamate)	0.905251	0.979139	0.85114	0.956511	2.44142	2.39365	2.52175	0.0326151	0.586466	0.0559574	0.46951
tetrapyrrole biosynthesis II (from glycine)	0.794673	0.964838	0.720092	0.92436	2.22275	2.1469	2.33758	0.0925551	0.57455	0.154215	0.426333
peptidoglycan biosynthesis II (staphylococci)	0.753148	0.961298	0.574647	0.905418	-4.50045	-4.57794	-2.67871	1.73954	8.70659	0.193885	0.38887
superpathway of sulfur oxidation (Acidianus ambivalens)	0.109698	0.944615	0.0747672	0.89696	0.574182	0.246744	0.975659	0.597754	0.59432	0.798521	0.199667
superpathway of L-methionine biosynthesis (by sulfhydrylation)	0.290135	0.945007	0.513676	0.903797	-0.819262	-0.822667	-0.744265	0.205166	0.732484	0.265503	0.378207
superpathway of L-methionine biosynthesis (transsulfuration)	0.550908	0.952983	0.538131	0.903658	2.29037	2.2455	2.31561	0.14532	0.51191	0.254312	0.383667
sucrose degradation IV (sucrose phosphorylase)	0.460642	0.944863	0.220079	0.897971	0.652151	0.7924	0.597144	-0.245741	0.717194	-0.363423	0.286238
catechol degradation I (meta-cleavage pathway)	0.599381	0.952228	0.129592	0.897846	-4.43071	-4.89843	-3.13255	1.73959	2.57498	0.333535	0.236667
catechol degradation to 2-oxopent-4-enoate II	0.48006	0.951621	0.501759	0.915579	-12.6155	-12.232	-13.0654	-0.917118	4.51345	-0.18248	0.406864
catechol degradation II (meta-cleavage pathway)	0.472582	0.949605	0.505151	0.914573	-12.6006	-12.2267	-13.1011	-1.02425	4.51432	-0.204167	0.396868
glycolysis II (from fructose 6-phosphate)	0.686539	0.959118	0.608608	0.912452	3.45037	3.37829	3.50658	0.114009	0.45958	0.228532	0.401866
L-glutamate and L-glutamine biosynthesis	0.528272	0.944863	0.501365	0.898259	3.77494	3.80945	3.6863	-0.143344	0.538488	-0.260854	0.373209
adenosylcobalamin biosynthesis from cobyrinate a~c-diamide I	0.560597	0.944863	0.561865	0.899911	3.20363	3.22907	3.14852	-0.118414	0.612911	-0.207502	0.388333
2-nitrobenzoate degradation I	0.466313	0.950022	0.495625	0.913288	-12.6199	-12.1913	-13.0629	-0.840015	4.36789	-0.171761	0.407
L-tryptophan degradation to 2-amino-3-carboxymuconate semialdehyde	0.469299	0.949855	0.508148	0.914118	-12.5951	-12.2274	-13.0186	-0.860772	4.37184	-0.169142	0.412196
2-amino-3-carboxymuconate semialdehyde degradation to 2-oxopentenoate	0.488746	0.950889	0.507004	0.91683	-12.6404	-12.2581	-13.068	-0.845633	4.3127	-0.163261	0.409863
GDP-mannose biosynthesis	0.863156	0.972152	0.872183	0.957867	3.08472	3.08699	3.0708	-0.0302975	0.371541	-0.0746576	0.473509
CDP-diacylglycerol biosynthesis I	0.535841	0.944863	0.409075	0.897971	4.12116	4.15225	4.03117	-0.135617	0.42406	-0.307258	0.351667
acetyl-CoA fermentation to butanoate II	0.829277	0.965793	0.697349	0.914188	2.27036	2.23144	2.37106	0.1325	0.825592	0.147282	0.425192
succinate fermentation to butanoate	0.747616	0.959428	0.867825	0.959009	0.218179	0.133447	0.309338	0.0871647	1.13928	0.0790391	0.46
UMP biosynthesis	0.500126	0.944863	0.401085	0.897975	4.07632	4.10899	3.98191	-0.132094	0.402785	-0.32642	0.34
urate biosynthesis/inosine 5'-phosphate degradation	0.585915	0.944863	0.581174	0.902575	3.30338	3.37246	3.17543	-0.116019	0.422329	-0.257982	0.399333
allantoin degradation to glyoxylate III	0.546618	0.949474	0.614623	0.909889	-2.69972	-2.85427	-2.34769	0.291765	1.09726	0.257702	0.403532
2-methylcitrate cycle II	0.46436	0.950347	0.487998	0.913927	-12.5949	-12.1574	-13.0517	-0.966397	4.34326	-0.181112	0.404199
1~4-dihydroxy-2-naphthoate biosynthesis I	0.106571	0.944664	0.135961	0.897874	-4.60757	-4.91713	-2.56849	2.10717	2.78098	0.712843	0.251667
superpathway of menaquinol-8 biosynthesis I	0.107398	0.944745	0.13181	0.897897	-2.85807	-3.15756	-0.928437	1.96907	2.66531	0.719865	0.239333
superpathway of menaquinol-7 biosynthesis	0.107304	0.944815	0.131706	0.897836	-2.86633	-3.15788	-0.903047	1.94488	2.69145	0.714308	0.238
superpathway of menaquinol-9 biosynthesis	0.0360351	0.934617	0.058999	0.895861	-3.91271	-4.4486	-3.28102	1.27462	1.43315	0.852049	0.185
superpathway of menaquinol-6 biosynthesis I	0.0359526	0.933757	0.058961	0.895455	-3.92144	-4.44476	-3.27542	1.27385	1.41269	0.875383	0.180667
ubiquinol-7 biosynthesis (prokaryotic)	0.720526	0.957385	0.74732	0.921443	-1.03528	-1.03664	-0.885371	0.258802	1.15104	0.180776	0.434522
ubiquinol-9 biosynthesis (prokaryotic)	0.71754	0.957319	0.745636	0.920594	-1.0377	-1.03834	-0.889461	0.251359	1.1499	0.187089	0.432
ubiquinol-10 biosynthesis (prokaryotic)	0.720117	0.957423	0.749487	0.921098	-1.03823	-1.03914	-0.910257	0.283024	1.1792	0.200125	0.428667
superpathway of demethylmenaquinol-6 biosynthesis I	0.0373662	0.934321	0.0605268	0.895723	-4.49181	-5.04092	-3.84826	1.292	1.44433	0.864784	0.189
superpathway of demethylmenaquinol-8 biosynthesis	0.107464	0.944589	0.133076	0.897884	-3.44285	-3.73708	-1.45045	1.99611	2.74931	0.719914	0.243333
superpathway of demethylmenaquinol-9 biosynthesis	0.0370694	0.934879	0.0598701	0.895635	-4.4884	-5.04237	-3.84583	1.28645	1.45107	0.86398	0.184333
superpathway of phylloquinol biosynthesis	0.108587	0.944716	0.13769	0.897944	-4.41068	-4.72193	-2.40458	2.075	2.76252	0.719859	0.247333
superpathway of menaquinol-10 biosynthesis	0.0358043	0.934244	0.0592201	0.895556	-3.9231	-4.43918	-3.27571	1.29332	1.41556	0.848523	0.182939
superpathway of menaquinol-11 biosynthesis	0.10703	0.944728	0.132434	0.897897	-3.05362	-3.34691	-1.10598	1.95817	2.71428	0.69798	0.243252
superpathway of menaquinol-12 biosynthesis	0.106755	0.944716	0.132469	0.897846	-3.04972	-3.33946	-1.09203	1.96977	2.70766	0.707017	0.246333
superpathway of menaquinol-13 biosynthesis	0.106355	0.944735	0.131397	0.897846	-3.05378	-3.33974	-1.06537	2.00081	2.64741	0.72701	0.234333
superpathway of geranylgeranyldiphosphate biosynthesis I (via mevalonate)	0.464697	0.945455	0.448954	0.898813	-0.3389	-0.720195	0.427259	0.964014	2.4057	0.360137	0.36
TCA cycle VI (obligate autotrophs)	0.451589	0.944863	0.717833	0.922696	1.11116	1.10829	1.11557	-0.0764536	0.496094	-0.15772	0.423525
superpathay of heme biosynthesis from glutamate	0.399192	0.945091	0.322104	0.898147	-0.0752159	-0.129807	0.469393	0.629177	1.37576	0.420841	0.331667
superpathway of heme biosynthesis from glycine	0.710828	0.958407	0.860586	0.956959	-9.03151	-7.8801	-9.07952	-0.361398	5.25166	-0.0593155	0.478333
palmitate biosynthesis II (bacteria and plants)	0.512331	0.94487	0.722721	0.915525	1.18855	1.13508	1.18855	-0.405871	1.2342	-0.272817	0.424
cis-vaccenate biosynthesis	0.600005	0.944863	0.476262	0.898067	4.0338	4.05983	3.96571	-0.106191	0.438713	-0.247696	0.368211
stearate biosynthesis II (bacteria and plants)	0.467021	0.944863	0.638115	0.905605	0.633637	0.605336	0.633637	-0.396721	1.31485	-0.266965	0.412862
5-aminoimidazole ribonucleotide biosynthesis I	0.59704	0.944869	0.450545	0.898237	4.02701	4.05005	3.95257	-0.107207	0.394799	-0.278716	0.35888
5-aminoimidazole ribonucleotide biosynthesis II	0.602414	0.944882	0.461126	0.89826	4.01236	4.03553	3.94122	-0.0985202	0.395268	-0.252072	0.361879
inosine-5'-phosphate biosynthesis I	0.598649	0.944863	0.463801	0.898148	3.84835	3.87211	3.77726	-0.104581	0.421513	-0.249579	0.363545
superpathway of guanosine nucleotides de novo biosynthesis II	0.820845	0.96633	0.462782	0.902782	1.99024	1.90948	2.04076	0.137556	0.589861	0.216068	0.366878
superpathway of adenosine nucleotides de novo biosynthesis II	0.848541	0.967602	0.842059	0.948462	3.9719	3.99863	3.92719	-0.0303307	0.353833	-0.0840613	0.469333
6-hydroxymethyl-dihydropterin diphosphate biosynthesis I	0.796548	0.955027	0.82953	0.944602	2.89967	2.92171	2.84844	-0.029959	0.397927	-0.0784665	0.465667
S-adenosyl-L-methionine cycle I	0.241636	0.944863	0.175346	0.897971	3.48644	3.58092	3.30701	-0.201339	0.359621	-0.534915	0.261333
chorismate biosynthesis from 3-dehydroquinate	0.607752	0.944863	0.535203	0.898226	3.92604	3.96539	3.84653	-0.117381	0.530394	-0.21619	0.386205
sucrose degradation III (sucrose invertase)	0.310972	0.944863	0.206681	0.897971	3.78745	3.87242	3.63331	-0.187389	0.377209	-0.471996	0.272909
superpathway of menaquinol-8 biosynthesis II	0.518627	0.950098	0.743229	0.933414	1.00568	0.971724	1.10336	0.080054	0.480995	0.132676	0.43852
adenosylcobalamin salvage from cobinamide II	0.563183	0.944863	0.565342	0.900027	3.20882	3.23546	3.15496	-0.109076	0.611854	-0.193145	0.395202
superpathway of 5-aminoimidazole ribonucleotide biosynthesis	0.602867	0.944879	0.463336	0.898217	4.01205	4.03565	3.94153	-0.0990186	0.390767	-0.245401	0.368544
palmitoleate biosynthesis I (from (5Z)-dodec-5-enoate)	0.468782	0.944863	0.636816	0.905092	0.641506	0.596321	0.641506	-0.389175	1.33094	-0.256372	0.416
galactose degradation I (Leloir pathway)	0.409753	0.944863	0.370764	0.897976	3.83126	3.87492	3.6851	-0.177981	0.389476	-0.417173	0.330223
purine nucleotides degradation II (aerobic)	0.849531	0.970501	0.869443	0.961713	2.7184	2.73675	2.67281	0.0261108	0.443766	0.0543472	0.476
mono-trans~ poly-cis decaprenyl phosphate biosynthesis	0.48403	0.951465	0.520106	0.916143	-12.6581	-12.2871	-13.0765	-0.875373	4.74982	-0.168245	0.410197
peptidoglycan biosynthesis III (mycobacteria)	0.525713	0.944863	0.428164	0.897971	3.93383	3.96541	3.84577	-0.124698	0.40077	-0.316696	0.348884
UDP-N-acetylmuramoyl-pentapeptide biosynthesis II (lysine-containing)	0.532519	0.944863	0.431486	0.898038	3.95584	3.98675	3.87267	-0.124021	0.397541	-0.303175	0.351333
UDP-N-acetylmuramoyl-pentapeptide biosynthesis I (meso-diaminopimelate containing)	0.525627	0.944863	0.434527	0.897978	3.95736	3.99006	3.87199	-0.119198	0.39443	-0.305716	0.356215
superpathway of 2~3-butanediol biosynthesis	0.786177	0.961283	0.307305	0.898289	-2.74079	-3.14929	-1.6667	0.914272	2.29518	0.198116	0.313562
Kdo transfer to lipid IVA III (Chlamydia)	0.861084	0.967918	0.825717	0.94325	1.62664	1.64941	1.57101	-0.0485597	0.523905	-0.0816416	0.459
peptidoglycan biosynthesis V (&beta;-lactam resistance)	0.810224	0.966552	0.845578	0.951044	-4.90027	-4.90027	-4.63226	0.262854	10.6083	0.0426232	0.463
peptidoglycan biosynthesis IV (Enterococcus faecium)	0.901959	0.979017	0.688865	0.923503	2.64292	2.60471	2.69487	0.0694232	0.489738	0.127319	0.426858
GDP-D-glycero-&alpha;-D-manno-heptose biosynthesis	0.926694	0.982024	0.932843	0.976922	0.501459	0.492646	0.507044	0.00994081	0.724535	0.0101933	0.494502
L-tryptophan degradation XII (Geobacillus)	0.461328	0.949107	0.479081	0.911557	-12.5998	-12.187	-13.114	-1.03516	4.28141	-0.208954	0.393535
4-deoxy-L-threo-hex-4-enopyranuronate degradation	0.175302	0.944863	0.213763	0.897971	3.11196	3.1649	2.80415	-0.318942	0.470095	-0.620877	0.282
8-amino-7-oxononanoate biosynthesis I	0.418817	0.944863	0.591736	0.902574	1.06794	1.04608	1.0707	-0.360618	1.08536	-0.292038	0.395667
pyrimidine deoxyribonucleotides de novo biosynthesis III	0.434668	0.949673	0.402594	0.902084	1.28596	1.23054	1.32194	0.120985	0.452596	0.292102	0.344
chondroitin sulfate degradation I (bacterial)	0.469396	0.944874	0.699107	0.91144	-1.52745	-1.52907	-1.46701	-0.182462	1.27307	-0.144524	0.434522
pyruvate fermentation to acetone	0.8467	0.967	0.842362	0.947398	2.74083	2.74169	2.71438	0.0802797	0.835434	0.0878591	0.453182
superpathway of Clostridium acetobutylicum acidogenic fermentation	0.612951	0.95283	0.678945	0.920356	-0.457187	-0.737124	-0.451422	0.149448	0.939148	0.167127	0.420526
guanosine nucleotides degradation III	0.814345	0.965678	0.880839	0.964523	2.69605	2.66517	2.71342	0.0312547	0.594904	0.0505967	0.477333
adenine and adenosine salvage III	0.594324	0.944863	0.489262	0.898428	3.92491	3.95496	3.85531	-0.108536	0.420171	-0.255821	0.372
superpathway of tetrahydrofolate biosynthesis	0.399992	0.948055	0.541376	0.90806	2.24055	2.17171	2.27765	0.120989	0.436739	0.2641	0.384333
superpathway of L-phenylalanine biosynthesis	0.281737	0.944863	0.43262	0.898707	-2.08353	-2.35781	-1.50063	0.980276	3.96107	0.224575	0.364333
superpathway of L-tyrosine biosynthesis	0.282725	0.944863	0.43381	0.898827	-2.08854	-2.33549	-1.52645	0.877187	3.99173	0.215681	0.361546
superpathway of sulfolactate degradation	0.318151	0.944863	0.492187	0.901202	-1.28104	-1.49988	-1.24301	0.274431	1.2873	0.199883	0.377208
queuosine biosynthesis	0.555038	0.944871	0.579884	0.902965	2.56024	2.62225	2.47739	-0.0981406	0.364948	-0.250093	0.399333
preQ0 biosynthesis	0.561307	0.944939	0.665045	0.913614	2.19884	2.22304	2.16682	-0.06744	0.325884	-0.194918	0.419
ubiquinol-8 biosynthesis (prokaryotic)	0.718229	0.957151	0.745263	0.920023	-1.03737	-1.03834	-0.904917	0.264261	1.14667	0.186275	0.434189
starch degradation V	0.527705	0.944863	0.474508	0.897996	4.01566	4.05268	3.91808	-0.133519	0.46461	-0.271497	0.37121
CMP-legionaminate biosynthesis I	0.803751	0.963838	0.763637	0.929423	-2.47384	-2.53261	-2.11168	0.198813	1.26972	0.160468	0.441667
isopropanol biosynthesis	0.571343	0.953065	0.60851	0.922552	-11.9645	-12.2882	-11.4221	0.994496	5.51978	0.15585	0.432667
thiazole biosynthesis II (Bacillus)	0.578132	0.953435	0.656293	0.911759	0.549121	0.460116	0.557212	0.220005	0.584104	0.304553	0.417527
thiazole biosynthesis I (E. coli)	0.749641	0.94913	0.738172	0.922545	2.65898	2.71688	2.60959	-0.0643132	0.388499	-0.164808	0.431
superpathway of thiamin diphosphate biosynthesis II	0.593549	0.95574	0.736479	0.935142	1.87877	1.89217	1.8686	0.0553784	0.418651	0.142482	0.443333
thiamin salvage II	0.860569	0.967621	0.869687	0.955497	3.27555	3.27997	3.26211	-0.0449405	0.514467	-0.0795774	0.467178
superpathway of glucose and xylose degradation	0.887572	0.976569	0.741293	0.936633	2.43743	2.39829	2.47937	0.0514227	0.521819	0.0991844	0.434522
TCA cycle V (2-oxoglutarate:ferredoxin oxidoreductase)	0.6729	0.946565	0.547952	0.901651	2.68139	2.72142	2.56508	-0.0985026	0.31097	-0.292492	0.391667
glycerol degradation to butanol	0.393351	0.945066	0.368305	0.898257	0.843634	0.800507	1.39353	0.573996	1.33101	0.431045	0.333
methyl ketone biosynthesis	0.474291	0.950485	0.506725	0.915738	-12.6718	-12.3686	-13.09	-0.93198	4.82264	-0.178135	0.41053
L-1~2-propanediol degradation	0.907016	0.976246	0.849816	0.94819	0.869914	0.803201	1.04329	0.158234	0.843084	0.153272	0.453515
UDP-2~3-diacetamido-2~3-dideoxy-&alpha;-D-mannuronate biosynthesis	0.557974	0.949805	0.519542	0.904243	-3.58977	-3.86669	-3.37214	0.285829	1.18309	0.243341	0.378
fatty acid salvage	0.325925	0.941868	0.37623	0.900294	-12.313	-11.4506	-13.1534	-2.17324	5.05964	-0.391464	0.326891
pyruvate fermentation to isobutanol (engineered)	0.682849	0.945424	0.630884	0.904545	4.21335	4.2301	4.15873	-0.0936081	0.43975	-0.192591	0.403532
pyrimidine deoxyribonucleotides de novo biosynthesis I	0.799505	0.964451	0.429665	0.901338	1.41894	1.32465	1.47922	0.166436	0.651712	0.232496	0.353549
pyrimidine deoxyribonucleotides de novo biosynthesis II	0.811717	0.96688	0.47889	0.906926	2.19018	2.14253	2.22301	0.0968525	0.469562	0.192758	0.371543
superpathway of pyrimidine ribonucleosides salvage	0.835284	0.967159	0.494352	0.903231	1.97201	1.89491	2.02097	0.140996	0.616508	0.206274	0.373209
pyrimidine deoxyribonucleotide phosphorylation	0.802781	0.964555	0.438117	0.901474	1.29689	1.21123	1.3515	0.160626	0.670481	0.223142	0.360213
pyrimidine deoxyribonucleotides de novo biosynthesis IV	0.613459	0.952493	0.569517	0.902901	-1.64862	-1.73462	-1.41856	0.279617	1.31956	0.229069	0.393202
pyrimidine deoxyribonucleosides salvage	0.416397	0.944863	0.382421	0.897998	3.33482	3.36894	3.20162	-0.145205	0.339856	-0.414172	0.340333
superpathway of pyrimidine deoxyribonucleoside salvage	0.865368	0.971725	0.504498	0.905792	1.8418	1.78115	1.88363	0.103685	0.522804	0.179699	0.379873
superpathway of pyrimidine nucleobases salvage	0.5017	0.944863	0.427501	0.898029	4.17368	4.20999	4.07854	-0.121542	0.398804	-0.299603	0.358667
pyrimidine deoxyribonucleotides biosynthesis from CTP	0.593463	0.951407	0.565413	0.90306	-1.24047	-1.33492	-1.02034	0.265339	1.20122	0.227721	0.392869
superpathway of pyrimidine deoxyribonucleotides de novo biosynthesis	0.714928	0.959853	0.548382	0.90939	1.38956	1.33382	1.45215	0.10591	0.566859	0.191042	0.386667
adenosine ribonucleotides de novo biosynthesis	0.510067	0.944863	0.409581	0.897978	4.12186	4.15409	4.03028	-0.135953	0.410917	-0.318296	0.344552
adenosine deoxyribonucleotides de novo biosynthesis II	0.602238	0.956321	0.837148	0.958059	3.73403	3.7274	3.8269	0.0285092	0.366826	0.0703574	0.47
guanosine ribonucleotides de novo biosynthesis	0.693169	0.946504	0.68391	0.913311	3.84028	3.87078	3.79312	-0.063811	0.368011	-0.170386	0.421667
guanosine deoxyribonucleotides de novo biosynthesis II	0.60232	0.956266	0.836425	0.957781	3.73487	3.72626	3.82769	0.0252934	0.369687	0.0701254	0.47051
superpathway of guanosine nucleotides de novo biosynthesis I	0.817251	0.965796	0.455245	0.901948	1.8036	1.71648	1.85816	0.14875	0.623452	0.210228	0.365545
superpathway of adenosine nucleotides de novo biosynthesis I	0.730595	0.947738	0.719285	0.918718	4.0524	4.07881	3.9937	-0.0612061	0.367797	-0.166352	0.435333
inosine-5'-phosphate biosynthesis III	0.165936	0.944844	0.209922	0.897944	2.09132	1.72026	2.39774	0.73058	1.03258	0.606416	0.282906
myo-~ chiro- and scillo-inositol degradation	0.450607	0.946264	0.601524	0.907144	0.154685	0.15393	0.195839	0.164411	0.781929	0.198615	0.401333
D-fructuronate degradation	0.400382	0.944863	0.413862	0.897971	3.56046	3.62561	3.43686	-0.200737	0.592088	-0.32673	0.357547
TCA cycle VII (acetate-producers)	0.48377	0.948101	0.620437	0.908559	0.550991	0.464677	0.645276	0.170754	0.787187	0.198874	0.409333
dTDP-N-acetylthomosamine biosynthesis	0.119948	0.944855	0.154392	0.897961	2.10782	2.25276	1.43379	-0.696167	0.768249	-0.785007	0.255333
superpathway of GDP-mannose-derived O-antigen building blocks biosynthesis	0.30946	0.944863	0.319662	0.897971	2.66946	2.72125	2.4269	-0.259751	0.415607	-0.537004	0.322667
superpathway of UDP-glucose-derived O-antigen building blocks biosynthesis	0.183608	0.944855	0.175761	0.897944	0.284199	-0.0872962	0.518221	0.454671	0.819233	0.569284	0.270243
superpathway of UDP-N-acetylglucosamine-derived O-antigen building blocks biosynthesis	0.916255	0.976994	0.934808	0.977863	-0.526021	-0.538996	-0.377693	0.0677951	1.41995	0.0469057	0.476667
1~4-dihydroxy-6-naphthoate biosynthesis II	0.39386	0.945534	0.554808	0.90731	-0.145539	-0.191895	0.0126724	0.154114	0.511649	0.215277	0.391333
1~4-dihydroxy-6-naphthoate biosynthesis I	0.393729	0.945527	0.548606	0.907306	-0.147485	-0.190564	0.0149005	0.159723	0.529689	0.22635	0.385
cob(II)yrinate a~c-diamide biosynthesis I (early cobalt insertion)	0.668145	0.956313	0.292613	0.898112	-4.91866	-3.63588	-5.33727	-1.69668	8.52064	-0.217767	0.316228
taxadiene biosynthesis (engineered)	0.384568	0.945191	0.402086	0.898717	1.89891	1.76335	2.24701	0.488978	1.05518	0.430746	0.349333
L-arginine biosynthesis IV (archaebacteria)	0.618952	0.944863	0.558719	0.899034	3.66898	3.68709	3.61079	-0.116358	0.502428	-0.229812	0.383333
aromatic biogenic amine degradation (bacteria)	0.925814	0.979721	0.672401	0.918719	-2.61056	-2.72717	-2.46068	0.168472	1.43475	0.110218	0.423333
mannan degradation	0.750314	0.961165	0.670655	0.916341	1.36867	1.2937	1.44953	0.117631	0.664988	0.16314	0.418667
L-methionine salvage cycle III	0.469705	0.949631	0.50969	0.915593	-12.5649	-12.1905	-13.0272	-1.0027	4.46614	-0.194833	0.397
6-hydroxymethyl-dihydropterin diphosphate biosynthesis III (Chlamydia)	0.780212	0.952679	0.812377	0.940526	2.93826	2.9632	2.88593	-0.0352798	0.395084	-0.0855833	0.459
methylerythritol phosphate pathway II	0.600125	0.944863	0.523473	0.898121	3.87328	3.91293	3.78758	-0.113631	0.502077	-0.220828	0.389667
gondoate biosynthesis (anaerobic)	0.5922	0.944863	0.465504	0.89813	4.08543	4.1123	4.01684	-0.109792	0.435273	-0.262064	0.361667
oleate biosynthesis IV (anaerobic)	0.468807	0.944864	0.640202	0.905121	0.831158	0.765451	0.831158	-0.43703	1.30967	-0.290661	0.403532
superpathway of purine nucleotides de novo biosynthesis I	0.836479	0.968821	0.52071	0.907017	2.45321	2.39661	2.48587	0.0983805	0.482557	0.182156	0.383206
mevalonate pathway I	0.478672	0.945664	0.449855	0.898834	-0.822069	-1.2164	-0.0388023	0.972087	2.45924	0.350474	0.361213
superpathway of L-alanine biosynthesis	0.881235	0.973427	0.759995	0.937301	-0.119703	-0.165963	-0.0910343	0.0536753	0.67252	0.0705103	0.447851
ADP-L-glycero-&beta;-D-manno-heptose biosynthesis	0.390814	0.945253	0.614378	0.908156	-1.2002	-1.47844	-1.16951	0.28837	1.1148	0.24998	0.408667
anhydromuropeptides recycling	0.906934	0.974663	0.959782	0.985101	-0.0451687	-0.101122	0.0569592	0.00900627	1.80493	0.00642985	0.496667
purine ribonucleosides degradation	0.598007	0.944868	0.505864	0.898931	3.42129	3.47267	3.33286	-0.107346	0.41106	-0.240388	0.380333
superpathway of purine deoxyribonucleosides degradation	0.855148	0.97239	0.883936	0.96428	3.07384	3.08901	3.06744	0.00680226	0.365778	0.0174937	0.491836
superpathway of pyrimidine deoxyribonucleosides degradation	0.866185	0.973317	0.883055	0.962356	3.07959	3.10394	3.06778	-0.0105537	0.366696	-0.0255705	0.487171
CDP-diacylglycerol biosynthesis II	0.533018	0.944863	0.406096	0.897974	4.12201	4.15233	4.02855	-0.138588	0.433272	-0.313051	0.351
polymyxin resistance	0.352042	0.944997	0.468805	0.901503	-2.56508	-3.03466	-2.50653	0.305908	1.32727	0.248147	0.369
superpathway of heme biosynthesis from uroporphyrinogen-III	0.763374	0.959875	0.834346	0.948062	-4.51665	-4.43224	-4.52239	0.291137	2.89935	0.105493	0.458847
tRNA processing	0.340412	0.944876	0.513367	0.9014	-0.812303	-0.989855	-0.767077	0.306841	1.25114	0.219018	0.376
methylphosphonate degradation I	0.166143	0.924473	0.174275	0.88452	-11.7251	-9.30877	-13.0586	-3.72228	4.95073	-0.679087	0.231256
peptidoglycan maturation (meso-diaminopimelate containing)	0.819561	0.959042	0.871797	0.959886	3.67284	3.65766	3.6851	0.00244546	0.417609	0.00554602	0.497667
superpathway of pyrimidine ribonucleotides de novo biosynthesis	0.599979	0.954216	0.393661	0.900739	2.32905	2.26079	2.39507	0.15823	0.593046	0.266951	0.346333
superpathway of pyrimidine deoxyribonucleotides de novo biosynthesis (E. coli)	0.792327	0.965548	0.437682	0.903962	2.16032	2.10752	2.19864	0.0969434	0.473084	0.19057	0.358214
allantoin degradation IV (anaerobic)	0.298449	0.945512	0.685893	0.923348	-4.22938	-6.41652	-4.12429	0.39349	7.87158	0.0741181	0.424
2-methylcitrate cycle I	0.466821	0.948804	0.504691	0.915121	-12.6607	-12.2581	-13.1051	-0.971135	4.36413	-0.187937	0.401333
aspartate superpathway	0.659973	0.95891	0.717978	0.929432	2.32587	2.28819	2.38194	0.0662681	0.375199	0.167031	0.433189
superpathway of pyridoxal 5'-phosphate biosynthesis and salvage	0.37149	0.944863	0.580175	0.901824	-1.27338	-1.22248	-1.36056	-0.226822	1.22148	-0.198083	0.396534
(5Z)-dodec-5-enoate biosynthesis	0.469216	0.944863	0.639301	0.905765	0.630152	0.607986	0.630152	-0.385058	1.32217	-0.252151	0.414195
mycothiol biosynthesis	0.460954	0.949393	0.504981	0.914232	-12.6841	-12.3058	-13.178	-1.04009	4.77206	-0.202207	0.400667
nitrate reduction VI (assimilatory)	0.428692	0.946231	0.47022	0.901172	-0.407443	-0.416773	-0.320192	0.205529	0.79925	0.235875	0.363
phosphatidylglycerol biosynthesis I (plastidic)	0.536161	0.944863	0.447168	0.898103	3.92235	3.95155	3.85536	-0.123987	0.430512	-0.279139	0.355
phosphatidylglycerol biosynthesis II (non-plastidic)	0.537126	0.944863	0.446628	0.898117	3.92217	3.95206	3.85499	-0.120497	0.441978	-0.273444	0.360333
mycolate biosynthesis	0.467959	0.944863	0.637628	0.905091	0.844117	0.799607	0.844117	-0.433329	1.308	-0.29061	0.407864
NAD salvage pathway I	0.431314	0.944863	0.346167	0.897978	3.63005	3.69184	3.50536	-0.185622	0.518582	-0.345694	0.332223
NAD biosynthesis I (from aspartate)	0.886636	0.975905	0.892249	0.966656	3.2549	3.26207	3.23867	0.0047639	0.438237	0.0109602	0.494835
pyridoxal 5'-phosphate biosynthesis I	0.375439	0.944863	0.587804	0.901951	-1.61636	-1.56809	-1.69875	-0.221048	1.21942	-0.17482	0.397333
TCA cycle VIII (helicobacter)	0.705224	0.957711	0.681237	0.913939	1.00207	0.919091	1.14177	0.163312	0.793719	0.190375	0.427667
L-rhamnose degradation I	0.814472	0.965184	0.911561	0.970999	1.10385	1.10331	1.124	0.0601263	0.651157	0.0850308	0.472509
flavin biosynthesis I (bacteria and plants)	0.746391	0.948722	0.708673	0.916961	3.27613	3.2964	3.22806	-0.0612309	0.413588	-0.147529	0.423333
formaldehyde oxidation I	0.0306672	0.933232	0.0187586	0.890258	0.555653	0.446356	0.909588	0.489956	0.64525	0.923565	0.123667
adenosine nucleotides degradation II	0.890231	0.974813	0.888397	0.966325	2.6349	2.57189	2.64863	0.0356342	0.635137	0.0549817	0.473509
superpathway of L-serine and glycine biosynthesis I	0.655314	0.944984	0.551992	0.898995	3.91877	3.94532	3.86229	-0.0970658	0.458124	-0.206797	0.385205
sulfate reduction I (assimilatory)	0.306041	0.945006	0.530648	0.90441	-2.12943	-2.12999	-2.1275	0.247541	0.819621	0.274111	0.382333
superpathway of sulfate assimilation and cysteine biosynthesis	0.303334	0.944934	0.542237	0.90451	-0.987403	-0.991734	-0.97387	0.224202	0.808566	0.249822	0.390536
TCA cycle I (prokaryotic)	0.708744	0.947728	0.850252	0.954612	1.96557	1.95517	1.9857	-0.00537041	0.322751	-0.0165803	0.492333
superpathway of glyoxylate bypass and TCA	0.242437	0.936446	0.287395	0.893975	-12.0184	-10.7637	-13.0497	-3.21396	5.21834	-0.53572	0.285333
teichoic acid (poly-glycerol) biosynthesis	0.23607	0.94487	0.252943	0.89808	0.733132	0.446659	0.870615	0.407957	0.752584	0.549522	0.299567
superpathway of thiamin diphosphate biosynthesis I	0.877142	0.973318	0.855304	0.951002	2.68197	2.71132	2.64517	-0.0338748	0.432956	-0.071112	0.464845
superpathway of L-threonine biosynthesis	0.658858	0.945096	0.563926	0.899509	3.97029	3.99465	3.91466	-0.0979485	0.428944	-0.210663	0.381873
tRNA charging	0.541384	0.944863	0.450369	0.89808	3.92651	3.9608	3.84874	-0.118548	0.417324	-0.290913	0.363545
L-tryptophan biosynthesis	0.241968	0.944863	0.219903	0.897971	3.41149	3.44782	3.20595	-0.261545	0.448138	-0.537216	0.285571
superpathway of ubiquinol-8 biosynthesis (prokaryotic)	0.722942	0.957799	0.747242	0.921084	-1.07508	-1.07629	-0.959794	0.25704	1.16405	0.186556	0.435
UDP-N-acetyl-D-glucosamine biosynthesis I	0.377267	0.944863	0.310251	0.89799	3.41068	3.47451	3.27916	-0.162235	0.421849	-0.370199	0.310333
L-valine biosynthesis	0.728277	0.947374	0.658025	0.904825	4.11373	4.14517	4.06359	-0.0777884	0.486404	-0.155913	0.417861
Table S2. Results of comparative abundance of EC numbers through ALDEx2
EC number and name	we.ep	we.eBH	wi.ep	wi.eBH	rab.all	rab.win.N	rab.win.T	diff.btw	diff.win	effect	overlap
E1.1.1.1~ adh; alcohol dehydrogenase [EC:1.1.1.1]	0.938821	0.999522	0.728202	0.999999	4.30903	4.25571	4.31306	0.127175	0.687943	0.158916	0.427667
E1.1.1.3; homoserine dehydrogenase [EC:1.1.1.3]	0.769385	0.999327	0.751723	0.999999	6.01357	5.99561	6.10514	0.0536187	0.501779	0.116097	0.436854
BDH~ butB; (R~R)-butanediol dehydrogenase / meso-butanediol dehydrogenase / diacetyl reductase [EC:1.1.1.4 1.1.1.- 1.1.1.303]	0.824299	0.999343	0.406203	0.999999	-1.52427	-2.10687	-0.755032	0.776917	2.51879	0.188854	0.350217
gldA; glycerol dehydrogenase [EC:1.1.1.6]	0.423293	0.999326	0.511445	0.999999	4.46329	4.42677	4.76304	0.300774	0.64005	0.37736	0.379
SORD~ gutB; L-iditol 2-dehydrogenase [EC:1.1.1.14]	0.528427	0.999326	0.64767	0.999999	5.98264	5.94195	6.12064	0.234316	0.667397	0.286835	0.414
mtlD; mannitol-1-phosphate 5-dehydrogenase [EC:1.1.1.17]	0.099129	0.999326	0.107892	0.999999	1.3075	0.866723	2.46755	1.60124	1.806	0.769551	0.230923
iolG; myo-inositol 2-dehydrogenase / D-chiro-inositol 1-dehydrogenase [EC:1.1.1.18 1.1.1.369]	0.31263	0.999326	0.509985	0.999999	2.43592	2.35937	2.69625	0.320615	0.807012	0.340807	0.382333
UGDH~ ugd; UDPglucose 6-dehydrogenase [EC:1.1.1.22]	0.927244	0.999349	0.871582	0.999999	5.81208	5.81127	5.84047	0.0173014	0.400667	0.0471434	0.468333
hisD; histidinol dehydrogenase [EC:1.1.1.23]	0.929048	0.999326	0.948469	0.999999	6.10905	6.05153	6.13612	-0.00556422	0.574307	-0.00903247	0.494502
aroE; shikimate dehydrogenase [EC:1.1.1.25]	0.846087	0.999327	0.848638	0.999999	6.57839	6.52669	6.58262	-0.0484719	0.610483	-0.0792993	0.457667
gyaR~ GOR1; glyoxylate reductase [EC:1.1.1.26]	0.376994	0.998942	0.441665	0.997602	-9.98576	-9.36073	-10.639	-1.84484	5.15706	-0.314192	0.353667
LDH~ ldh; L-lactate dehydrogenase [EC:1.1.1.27]	0.540008	0.999326	0.705107	0.999999	5.94793	6.10522	5.93232	-0.109425	0.532552	-0.201712	0.427524
hprA; glycerate dehydrogenase [EC:1.1.1.29]	0.905059	0.999326	0.815426	0.999999	5.80567	5.82735	5.80567	-0.0786879	0.50184	-0.138347	0.447184
E1.1.1.30~ bdh; 3-hydroxybutyrate dehydrogenase [EC:1.1.1.30]	0.58416	0.999332	0.658007	0.999988	-9.11399	-9.23052	-8.93877	0.466265	5.25385	0.0807263	0.463
mmsB~ HIBADH; 3-hydroxyisobutyrate dehydrogenase [EC:1.1.1.31]	0.0569371	0.999326	0.0574725	0.999943	3.32132	3.16937	3.49639	0.253952	0.350223	0.796897	0.180606
phbB; acetoacetyl-CoA reductase [EC:1.1.1.36]	0.42582	0.999324	0.422622	0.997729	-9.92945	-9.25321	-10.6543	-1.4893	4.37958	-0.291691	0.344
mdh; malate dehydrogenase [EC:1.1.1.37]	0.946717	0.999348	0.940162	0.999999	4.77551	4.77807	4.75215	-0.0013759	0.471661	-0.00296551	0.4985
ME2~ sfcA~ maeA; malate dehydrogenase (oxaloacetate-decarboxylating) [EC:1.1.1.38]	0.956578	0.999336	0.853276	1	5.92198	5.88684	5.96504	0.0540552	0.48329	0.0903733	0.453849
E1.1.1.40~ maeB; malate dehydrogenase (oxaloacetate-decarboxylating)(NADP+) [EC:1.1.1.40]	0.745244	0.999326	0.844759	0.999999	4.00045	4.00921	3.95328	0.047858	0.545276	0.0814831	0.459513
IDH3; isocitrate dehydrogenase (NAD+) [EC:1.1.1.41]	0.604564	0.999326	0.642336	0.999999	3.09876	3.00452	3.13811	0.221042	1.13811	0.193719	0.415
IDH1~ IDH2~ icd; isocitrate dehydrogenase [EC:1.1.1.42]	0.780767	0.999326	0.919358	0.999999	5.48662	5.48637	5.48751	-0.0306439	0.612939	-0.0455348	0.471176
PGD~ gnd~ gntZ; 6-phosphogluconate dehydrogenase [EC:1.1.1.44 1.1.1.343]	0.964442	0.99937	0.752354	0.999999	3.97105	3.91352	3.97369	0.142615	0.686953	0.183151	0.438667
gdh; glucose 1-dehydrogenase [EC:1.1.1.47]	0.146682	0.999326	0.128587	0.999999	1.31655	0.882206	1.46591	0.490562	0.82042	0.577203	0.237
G6PD~ zwf; glucose-6-phosphate 1-dehydrogenase [EC:1.1.1.49 1.1.1.363]	0.96048	0.999346	0.772281	0.999999	3.94604	3.91441	3.94659	0.131277	0.670805	0.168898	0.443
E1.1.1.53; 3alpha(or 20beta)-hydroxysteroid dehydrogenase [EC:1.1.1.53]	0.530502	0.999331	0.506072	0.999999	-7.26692	-7.48335	-4.98702	2.17056	6.17987	0.309267	0.374667
uxuB; fructuronate reductase [EC:1.1.1.57]	0.553445	0.999326	0.682041	0.999999	4.74742	4.78392	4.73386	-0.165918	0.901524	-0.186558	0.419194
uxaB; tagaturonate reductase [EC:1.1.1.58]	0.32664	0.999326	0.442991	0.999999	5.01535	5.13866	4.98059	-0.271176	0.578405	-0.441696	0.35888
garR~ glxR; 2-hydroxy-3-oxopropionate reductase [EC:1.1.1.60]	0.219521	0.999326	0.187962	0.999999	3.13761	3.03687	3.29412	0.24819	0.506872	0.46475	0.276333
E1.1.1.67~ mtlK; mannitol 2-dehydrogenase [EC:1.1.1.67]	0.556888	0.999326	0.877258	0.999999	-0.769392	-0.927789	-0.707755	0.0612825	1.05347	0.0517509	0.474175
idnO; gluconate 5-dehydrogenase [EC:1.1.1.69]	0.771367	0.999326	0.92168	0.999999	5.89402	5.80347	5.92029	-0.0467802	0.6062	-0.0672998	0.474508
fucO; lactaldehyde reductase [EC:1.1.1.77]	0.459893	0.999326	0.486501	0.999999	4.93121	5.12661	4.80598	-0.227314	0.551926	-0.339404	0.372542
ttuD; hydroxypyruvate reductase [EC:1.1.1.81]	0.577209	0.999326	0.673497	1	1.67007	1.54425	1.72766	0.163873	0.864789	0.164979	0.410863
leuB~ IMDH; 3-isopropylmalate dehydrogenase [EC:1.1.1.85]	0.959129	0.999327	0.918211	0.999999	6.16183	6.09459	6.20795	0.0261153	0.58781	0.0480794	0.475841
ilvC; ketol-acid reductoisomerase [EC:1.1.1.86]	0.911751	0.999327	0.946457	0.999999	6.06654	6.01401	6.08261	-0.0365601	0.583358	-0.0593662	0.478333
mvaA; hydroxymethylglutaryl-CoA reductase [EC:1.1.1.88]	0.630119	0.999326	0.426698	0.999999	1.74532	1.50365	2.47845	0.549444	1.34552	0.317981	0.361546
E1.1.1.90; aryl-alcohol dehydrogenase [EC:1.1.1.90]	0.217718	0.999326	0.230619	0.999999	-1.87259	-2.53446	-0.830617	1.68347	2.67011	0.512394	0.297234
gpsA; glycerol-3-phosphate dehydrogenase (NAD(P)+) [EC:1.1.1.94]	0.934424	0.999326	0.986641	0.999999	6.24357	6.21404	6.30799	-0.0169592	0.467971	-0.0392606	0.495835
serA~ PHGDH; D-3-phosphoglycerate dehydrogenase / 2-oxoglutarate reductase [EC:1.1.1.95 1.1.1.399]	0.684284	0.999326	0.636055	0.999999	6.81127	6.77127	6.98899	0.17226	0.518429	0.252327	0.417
fabG; 3-oxoacyl-[acyl-carrier protein] reductase [EC:1.1.1.100]	0.944757	0.999378	0.952872	0.999999	7.53025	7.51018	7.63073	0.00917478	0.527032	0.0196787	0.490836
tdh; threonine 3-dehydrogenase [EC:1.1.1.103]	0.113981	0.999326	0.163277	0.999999	2.63064	2.55604	2.94538	0.450879	0.678724	0.603084	0.26
kduD; 2-dehydro-3-deoxy-D-gluconate 5-dehydrogenase [EC:1.1.1.127]	0.928897	0.999408	0.733346	0.999999	1.48168	1.26523	1.48469	0.13908	0.724012	0.164623	0.437854
rfbD~ rmlD; dTDP-4-dehydrorhamnose reductase [EC:1.1.1.133]	0.729761	0.999326	0.925848	0.999999	6.03844	6.02447	6.06461	-0.0423192	0.540665	-0.0754959	0.479333
srlD; sorbitol-6-phosphate 2-dehydrogenase [EC:1.1.1.140]	0.034101	0.999326	0.0454505	0.998271	-2.22781	-3.8229	-1.46584	3.18905	4.05119	0.719577	0.168667
allD; ureidoglycolate dehydrogenase (NAD+) [EC:1.1.1.350]	0.312922	0.999326	0.67283	0.999999	-3.12214	-4.92358	-2.94503	0.625904	6.91548	0.121538	0.413196
paaH~ hbd~ fadB~ mmgB; 3-hydroxybutyryl-CoA dehydrogenase [EC:1.1.1.157]	0.832312	0.999326	0.974082	1	5.89714	5.81524	5.93327	0.00650995	0.743961	0.00999954	0.497168
murB; UDP-N-acetylmuramate dehydrogenase [EC:1.3.1.98]	0.93545	0.999326	0.98062	0.999999	6.25114	6.21369	6.31507	-0.00934161	0.465451	-0.022956	0.497
hdhA; 7-alpha-hydroxysteroid dehydrogenase [EC:1.1.1.159]	0.0142397	0.999068	0.0171349	0.972018	2.27754	1.96491	2.5544	0.59714	0.596485	1.01096	0.115295
panE~ apbA; 2-dehydropantoate 2-reductase [EC:1.1.1.169]	0.743115	0.999331	0.708134	0.999999	5.10338	5.03111	5.2386	0.12787	0.477371	0.221692	0.425525
dhaT; 1~3-propanediol dehydrogenase [EC:1.1.1.202]	0.81033	0.999354	0.890966	0.999999	-3.23504	-3.44679	-2.73992	0.253042	5.70805	0.0359301	0.472
ygeS~ xdhA; xanthine dehydrogenase molybdenum-binding subunit [EC:1.17.1.4]	0.611753	0.999326	0.586501	0.999999	3.7414	3.72082	3.89693	0.228624	0.744345	0.244204	0.398
IMPDH~ guaB; IMP dehydrogenase [EC:1.1.1.205]	0.926101	0.999326	0.98137	0.999999	6.25606	6.2255	6.31901	-0.000241034	0.462128	-0.000481768	0.5
ghrB; glyoxylate/hydroxypyruvate/2-ketogluconate reductase [EC:1.1.1.79 1.1.1.81 1.1.1.215]	0.481163	0.999333	0.518542	0.999318	-10.2238	-9.91162	-10.5818	-0.786145	4.27722	-0.157264	0.419667
E1.1.1.219; dihydroflavonol-4-reductase [EC:1.1.1.219]	0.0395101	0.999326	0.068692	0.99565	-2.70203	-2.27246	-3.01883	-0.922312	1.24495	-0.739379	0.183667
araM~ egsA; glycerol-1-phosphate dehydrogenase [NAD(P)+] [EC:1.1.1.261]	0.290675	0.999326	0.395529	0.999999	3.81389	4.1374	3.30662	-0.527143	0.85621	-0.516111	0.348884
pdxA; 4-hydroxythreonine-4-phosphate dehydrogenase [EC:1.1.1.262]	0.484733	0.999326	0.476969	0.999999	4.58119	4.58119	4.69534	0.120709	0.462468	0.268579	0.368667
idnD; L-idonate 5-dehydrogenase [EC:1.1.1.264]	0.381935	0.998765	0.424823	0.997145	-9.89085	-10.4448	-8.94319	1.76785	5.01347	0.320156	0.346218
dxr; 1-deoxy-D-xylulose-5-phosphate reductoisomerase [EC:1.1.1.267]	0.958817	0.999353	0.953513	0.999999	6.13143	6.06987	6.21847	0.0172712	0.585441	0.0302758	0.486333
bdhAB; butanol dehydrogenase [EC:1.1.1.-]	0.597011	0.999326	0.667399	0.999999	5.86892	5.8277	6.03009	0.13037	0.423131	0.287126	0.416333
lldD; L-lactate dehydrogenase (cytochrome) [EC:1.1.2.3]	0.479576	0.999294	0.509577	0.998416	-10.2485	-9.88812	-10.6927	-0.879516	4.36155	-0.17483	0.409197
LDHD~ dld; D-lactate dehydrogenase (cytochrome) [EC:1.1.2.4]	0.254085	0.999326	0.456448	0.999999	0.0886766	-0.0743646	0.154458	0.348081	1.29916	0.198596	0.365878
glcD; glycolate oxidase [EC:1.1.3.15]	0.194559	0.999326	0.143774	0.999999	2.86926	2.66761	2.99768	0.383828	0.752037	0.507053	0.251
E1.1.3.21; alpha-glycerophosphate oxidase [EC:1.1.3.21]	0.494685	0.999338	0.523394	0.999078	-10.3095	-10.0087	-10.6541	-0.840499	4.60911	-0.156875	0.420526
betA~ CHDH; choline dehydrogenase [EC:1.1.99.1]	0.327055	0.999326	0.322842	0.999943	-8.6411	-9.34713	-5.13691	2.90296	6.49901	0.420564	0.312667
glpA~ glpD; glycerol-3-phosphate dehydrogenase [EC:1.1.5.3]	0.467794	0.999326	0.522876	0.999999	5.60521	5.4898	5.72655	0.0908067	0.453662	0.254563	0.383206
glpB; glycerol-3-phosphate dehydrogenase subunit B [EC:1.1.5.3]	0.250044	0.999326	0.442934	0.999999	0.0895347	-0.054804	0.151219	0.334704	1.31566	0.197906	0.361546
glpC; glycerol-3-phosphate dehydrogenase subunit C [EC:1.1.5.3]	0.250329	0.999326	0.447449	0.999999	0.0834909	-0.06334	0.146465	0.343193	1.31766	0.19069	0.365545
mqo; malate dehydrogenase (quinone) [EC:1.1.5.4]	0.793294	0.99934	0.821077	0.999999	-4.69017	-4.69017	-3.46372	0.40753	8.54995	0.0620504	0.45918
frmA~ ADH5~ adhC; S-(hydroxymethyl)glutathione dehydrogenase / alcohol dehydrogenase [EC:1.1.1.284 1.1.1.1]	0.626414	0.999326	0.739405	0.999999	-3.84589	-3.43064	-4.44708	-0.491629	3.42399	-0.109282	0.431523
fdoG~ fdhF~ fdwA; formate dehydrogenase major subunit [EC:1.17.1.9]	0.191516	0.999326	0.300764	0.999999	2.5373	2.39661	2.77963	0.512954	0.994678	0.422539	0.320227
fdoH~ fdsB; formate dehydrogenase iron-sulfur subunit	0.310518	0.999326	0.487258	0.999999	1.48178	1.28741	1.58301	0.351765	1.12375	0.26189	0.368333
fdoI~ fdsG; formate dehydrogenase subunit gamma	0.429713	0.999326	0.286896	0.999999	-1.11467	-1.54843	-0.936438	0.414993	1.16527	0.364024	0.314229
ALDH; aldehyde dehydrogenase (NAD+) [EC:1.2.1.3]	0.44767	0.999326	0.55367	0.999999	4.62496	4.59287	4.80984	0.16587	0.459182	0.32686	0.394333
betB~ gbsA; betaine-aldehyde dehydrogenase [EC:1.2.1.8]	0.699584	0.999336	0.687567	0.999999	-6.18193	-6.19867	-5.08387	1.07182	6.35344	0.162295	0.416861
gapN; glyceraldehyde-3-phosphate dehydrogenase (NADP+) [EC:1.2.1.9]	0.205672	0.999326	0.218217	0.999999	1.5737	1.50362	2.04964	0.418966	0.640478	0.582627	0.287333
E1.2.1.10; acetaldehyde dehydrogenase (acetylating) [EC:1.2.1.10]	0.568993	0.999326	0.595778	0.999999	-0.85399	-1.13828	-0.688352	0.357543	1.35198	0.25864	0.395667
asd; aspartate-semialdehyde dehydrogenase [EC:1.2.1.11]	0.93811	0.999386	0.979075	0.999999	6.21982	6.18916	6.3023	-0.0118763	0.488012	-0.0233521	0.494
GAPDH~ gapA; glyceraldehyde 3-phosphate dehydrogenase [EC:1.2.1.12]	0.951719	0.999328	0.96494	0.999999	6.36955	6.32985	6.4227	-0.00298747	0.434914	-0.00749208	0.498667
gabD; succinate-semialdehyde dehydrogenase / glutarate-semialdehyde dehydrogenase [EC:1.2.1.16 1.2.1.79 1.2.1.20]	0.753469	0.999326	0.494565	0.999999	1.24426	0.891513	1.40791	0.380566	1.50316	0.249326	0.375
aldB; aldehyde dehydrogenase [EC:1.2.1.-]	0.539471	0.999345	0.516134	0.999999	-7.25893	-7.49089	-5.28763	2.13894	6.38296	0.294372	0.372333
mmsA~ iolA~ ALDH6A1; malonate-semialdehyde dehydrogenase (acetylating) / methylmalonate-semialdehyde dehydrogenase [EC:1.2.1.18 1.2.1.27]	0.810233	0.999329	0.932306	0.999999	-1.02257	-1.09542	-0.839487	0.0318831	1.3965	0.0240954	0.490333
argC; N-acetyl-gamma-glutamyl-phosphate reductase [EC:1.2.1.38]	0.925721	0.999326	0.94212	0.999999	6.13665	6.07141	6.16454	0.00522435	0.583813	0.00833307	0.493835
proA; glutamate-5-semialdehyde dehydrogenase [EC:1.2.1.41]	0.842219	0.999327	0.936356	0.999999	6.15403	6.12692	6.17847	-0.0201186	0.500391	-0.0412333	0.483839
E1.1.1.306; S-(hydroxymethyl)mycothiol dehydrogenase [EC:1.1.1.306]	0.500699	0.999223	0.537937	0.998873	-10.2421	-9.99695	-10.5611	-0.757886	4.54527	-0.14416	0.426333
poxB; pyruvate dehydrogenase (quinone) [EC:1.2.5.1]	0.661087	0.999326	0.89635	0.999999	-0.564821	-0.66839	-0.47574	0.0446982	1.13375	0.0330069	0.483667
E1.2.3.3~ poxL; pyruvate oxidase [EC:1.2.3.3]	0.395808	0.999326	0.256124	0.999999	-0.371579	-2.20306	-0.111309	1.70884	2.96338	0.478332	0.299333
PDHA~ pdhA; pyruvate dehydrogenase E1 component alpha subunit [EC:1.2.4.1]	0.545467	0.999326	0.355046	0.999999	3.72183	3.44547	3.87885	0.329212	0.629615	0.404364	0.332223
PDHB~ pdhB; pyruvate dehydrogenase E1 component beta subunit [EC:1.2.4.1]	0.545647	0.999326	0.354215	0.999999	3.75137	3.44288	3.87945	0.330247	0.64146	0.40661	0.326558
aceE; pyruvate dehydrogenase E1 component [EC:1.2.4.1]	0.420603	0.998893	0.438759	0.998253	-9.93656	-9.29793	-10.6417	-1.56198	4.62847	-0.306081	0.355881
OGDH~ sucA; 2-oxoglutarate dehydrogenase E1 component [EC:1.2.4.2]	0.798226	0.999342	0.892874	0.999999	-4.09083	-4.09131	-3.22397	0.289586	5.82239	0.0507514	0.469
BCKDHA~ bkdA1; 2-oxoisovalerate dehydrogenase E1 component alpha subunit [EC:1.2.4.4]	0.76943	0.999359	0.815889	0.999999	-5.56193	-5.56478	-3.94711	0.417566	7.68843	0.0709122	0.458667
BCKDHB~ bkdA2; 2-oxoisovalerate dehydrogenase E1 component beta subunit [EC:1.2.4.4]	0.773763	0.999347	0.820818	0.999999	-5.5765	-5.57772	-3.9227	0.530146	7.6923	0.0932866	0.455848
porA; pyruvate ferredoxin oxidoreductase alpha subunit [EC:1.2.7.1]	0.325345	0.999326	0.358159	0.999999	4.02674	4.09988	3.91529	-0.275705	0.763426	-0.343877	0.334333
porB; pyruvate ferredoxin oxidoreductase beta subunit [EC:1.2.7.1]	0.341838	0.999326	0.361679	0.999999	4.02571	4.1004	3.91667	-0.265371	0.7561	-0.354597	0.337667
porD; pyruvate ferredoxin oxidoreductase delta subunit [EC:1.2.7.1]	0.320934	0.999326	0.353052	0.999999	4.02048	4.09793	3.90972	-0.290937	0.764364	-0.37961	0.324892
porG; pyruvate ferredoxin oxidoreductase gamma subunit [EC:1.2.7.1]	0.340954	0.999326	0.358635	0.999999	4.02672	4.10044	3.91832	-0.268672	0.764713	-0.353862	0.327667
korA~ oorA~ oforA; 2-oxoglutarate/2-oxoacid ferredoxin oxidoreductase subunit alpha [EC:1.2.7.3 1.2.7.11]	0.524264	0.999326	0.53032	0.999999	5.81234	5.78054	5.93729	0.147735	0.447036	0.328558	0.387333
korB~ oorB~ oforB; 2-oxoglutarate/2-oxoacid ferredoxin oxidoreductase subunit beta [EC:1.2.7.3 1.2.7.11]	0.523337	0.999326	0.531389	0.999999	5.81246	5.77286	5.93599	0.147509	0.437882	0.314445	0.384538
korD~ oorD; 2-oxoglutarate ferredoxin oxidoreductase subunit delta [EC:1.2.7.3]	0.712239	0.999326	0.694673	0.999999	5.07314	5.00379	5.1774	0.0949574	0.499036	0.174545	0.426
korC~ oorC; 2-oxoglutarate ferredoxin oxidoreductase subunit gamma [EC:1.2.7.3]	0.716741	0.999326	0.693937	0.999999	5.07402	5.00628	5.17816	0.094508	0.49893	0.181962	0.429667
iorA; indolepyruvate ferredoxin oxidoreductase~ alpha subunit [EC:1.2.7.8]	0.955653	0.999346	0.87431	0.999999	4.88992	4.91271	4.81583	-0.0350045	0.526602	-0.0602401	0.467333
iorB; indolepyruvate ferredoxin oxidoreductase~ beta subunit [EC:1.2.7.8]	0.956382	0.999358	0.87506	0.999999	4.89037	4.91191	4.81554	-0.0419073	0.507408	-0.0808039	0.463845
K00183; prokaryotic molybdopterin-containing oxidoreductase family~ molybdopterin binding subunit	0.0413183	0.999326	0.0889457	0.999791	-3.05465	-3.92802	-2.73811	1.25152	1.56761	0.790046	0.213
K00184; prokaryotic molybdopterin-containing oxidoreductase family~ iron-sulfur binding subunit	0.200379	0.999326	0.404656	0.999999	0.807659	0.552123	0.963462	0.472516	0.896493	0.503321	0.352549
K00185; prokaryotic molybdopterin-containing oxidoreductase family~ membrane subunit	0.226096	0.999326	0.383758	0.999999	0.706332	0.393073	0.881982	0.504671	0.982842	0.471561	0.343667
cdhD~ acsD; acetyl-CoA decarbonylase/synthase complex subunit delta [EC:2.1.1.245]	0.731387	0.999326	0.836723	0.999999	-1.236	-1.29048	-1.16702	0.102328	1.3656	0.066294	0.457847
cooF; anaerobic carbon-monoxide dehydrogenase iron sulfur subunit	0.239965	0.999326	0.334424	0.999999	0.887732	0.717387	1.06604	0.386946	0.926735	0.41129	0.327
cdhE~ acsC; acetyl-CoA decarbonylase/synthase complex subunit gamma [EC:2.1.1.245]	0.709797	0.99934	0.749431	0.999999	-0.908035	-0.961825	-0.843941	0.0892624	1.11102	0.0712156	0.44985
cooS~ acsA; anaerobic carbon-monoxide dehydrogenase catalytic subunit [EC:1.2.7.4]	0.868284	0.999402	0.783395	0.999999	1.93462	1.89307	1.93471	0.11755	0.682941	0.145058	0.445667
fabI; enoyl-[acyl-carrier protein] reductase I [EC:1.3.1.9 1.3.1.10]	0.493744	0.999326	0.457411	0.999999	4.31429	4.28175	4.43831	0.19625	0.509485	0.335954	0.372
fabV~ ter; enoyl-[acyl-carrier protein] reductase / trans-2-enoyl-CoA reductase (NAD+) [EC:1.3.1.9 1.3.1.44]	0.379378	0.999326	0.522489	0.999999	-0.811914	-0.919379	-0.74846	0.257248	0.907171	0.231749	0.389333
E1.3.1.12; prephenate dehydrogenase [EC:1.3.1.12]	0.540109	0.999326	0.712817	0.999999	0.555205	0.551723	0.709733	-0.246644	1.29014	-0.196015	0.426858
dapB; 4-hydroxy-tetrahydrodipicolinate reductase [EC:1.17.1.8]	0.833796	0.999399	0.952796	0.999999	6.29605	6.26935	6.42977	0.0162869	0.508703	0.0335857	0.487171
entA; 2~3-dihydro-2~3-dihydroxybenzoate dehydrogenase [EC:1.3.1.28]	0.485934	0.99779	0.520977	0.998176	-10.264	-9.90994	-10.7021	-0.846254	4.31277	-0.16082	0.411333
fadH; 2~4-dienoyl-CoA reductase (NADPH2) [EC:1.3.1.34]	0.706465	0.999338	0.86522	0.999999	-1.57939	-1.36895	-1.98544	-0.185216	1.38339	-0.130669	0.465178
pyrD; dihydroorotate dehydrogenase (fumarate) [EC:1.3.98.1]	0.418712	0.999326	0.340529	0.999999	2.97322	2.76201	3.46794	0.47526	1.16562	0.381169	0.334333
CPOX~ hemF; coproporphyrinogen III oxidase [EC:1.3.3.3]	0.548331	0.999347	0.548318	0.999999	-8.1553	-7.38496	-8.69795	-1.19054	4.47614	-0.221453	0.387333
hemG; menaquinone-dependent protoporphyrinogen oxidase [EC:1.3.5.3]	0.729897	0.999337	0.744614	0.999999	-3.49349	-3.49794	-3.45195	0.406853	3.07921	0.130096	0.433522
PPOX~ hemY; protoporphyrinogen/coproporphyrinogen III oxidase [EC:1.3.3.4 1.3.3.15]	0.46458	0.999326	0.477931	0.999999	0.815577	0.547741	1.21901	0.607451	2.005	0.315597	0.379333
E1.3.3.6~ ACOX1~ ACOX3; acyl-CoA oxidase [EC:1.3.3.6]	0.490503	0.999351	0.536133	0.99964	-10.2896	-10.0321	-10.6274	-0.821897	4.69525	-0.155956	0.422526
sdhA~ frdA; succinate dehydrogenase / fumarate reductase~ flavoprotein subunit [EC:1.3.5.1 1.3.5.4]	0.646573	0.999326	0.653	0.999999	4.25135	4.25182	4.21799	0.0816143	0.451982	0.18353	0.419
sdhB~ frdB; succinate dehydrogenase / fumarate reductase~ iron-sulfur subunit [EC:1.3.5.1 1.3.5.4]	0.601214	0.999326	0.677042	0.999999	4.04532	4.04792	3.98905	0.0865648	0.516112	0.171915	0.424192
sdhC~ frdC; succinate dehydrogenase / fumarate reductase~ cytochrome b subunit	0.608834	0.999326	0.68905	0.999999	4.04583	4.05086	3.99573	0.0830802	0.516045	0.157233	0.428857
sdhD~ frdD; succinate dehydrogenase / fumarate reductase~ membrane anchor subunit	0.451913	0.999326	0.344119	0.999999	-1.21187	-1.58295	-1.08893	0.386737	1.37816	0.275639	0.326558
K00243; uncharacterized protein	0.692933	0.999326	0.740994	0.999999	5.76971	5.77665	5.70926	-0.0941997	0.413301	-0.192648	0.425667
frdA; fumarate reductase flavoprotein subunit [EC:1.3.5.4]	0.75943	0.999326	0.385969	0.999999	3.85735	3.60539	3.97576	0.260733	0.607585	0.339269	0.348333
frdB; fumarate reductase iron-sulfur subunit [EC:1.3.5.4]	0.256712	0.999326	0.441069	0.999999	0.138111	-0.0830897	0.192876	0.370478	1.26603	0.23113	0.352549
frdC; fumarate reductase subunit C	0.265925	0.999326	0.475195	0.999999	0.0923762	-0.0426428	0.150559	0.323166	1.31289	0.186934	0.37121
ACADS~ bcd; butyryl-CoA dehydrogenase [EC:1.3.8.1]	0.734641	0.999326	0.65307	0.999999	4.74573	4.68664	4.84435	0.130297	0.847103	0.146968	0.417
ACADM~ acd; acyl-CoA dehydrogenase [EC:1.3.8.7]	0.405375	0.998825	0.431742	0.998333	-9.92861	-9.23455	-10.6643	-1.62332	4.69806	-0.311555	0.348217
GCDH~ gcdH; glutaryl-CoA dehydrogenase [EC:1.3.8.6]	0.603186	0.999329	0.520934	0.999999	-6.24338	-6.30185	-5.20998	1.64056	6.4986	0.236186	0.376208
IVD~ ivd; isovaleryl-CoA dehydrogenase [EC:1.3.8.4]	0.476282	0.999304	0.496367	0.998457	-10.2006	-9.83077	-10.6618	-0.918348	4.26057	-0.179725	0.411529
DHODH~ pyrD; dihydroorotate dehydrogenase [EC:1.3.5.2]	0.415798	0.999326	0.465152	0.999999	1.66316	1.46995	2.00379	0.387152	0.990672	0.331141	0.364
mbtN~ fadE14; acyl-ACP dehydrogenase [EC:1.3.99.-]	0.951729	0.999372	0.914261	1	3.83325	3.81673	3.8896	0.0343462	0.558989	0.0584153	0.472509
ald; alanine dehydrogenase [EC:1.4.1.1]	0.451185	0.999326	0.505532	0.999999	4.23331	4.21636	4.33979	0.127975	0.430443	0.289181	0.376
gudB~ rocG; glutamate dehydrogenase [EC:1.4.1.2]	0.353206	0.999326	0.172567	0.999999	-2.82073	-3.21343	-1.18446	2.01372	3.72203	0.430257	0.263333
GLUD1_2~ gdhA; glutamate dehydrogenase (NAD(P)+) [EC:1.4.1.3]	0.354549	0.999329	0.272519	0.999933	-7.17201	-8.49572	-4.98858	2.25958	5.21246	0.410204	0.295333
E1.4.1.4~ gdhA; glutamate dehydrogenase (NADP+) [EC:1.4.1.4]	0.951593	0.999335	0.922092	1	6.40638	6.3721	6.51271	0.039162	0.475854	0.077409	0.474
E1.4.1.9; leucine dehydrogenase [EC:1.4.1.9]	0.763586	0.999357	0.809953	0.999999	-5.56003	-5.56337	-3.88211	0.420188	7.63317	0.082587	0.453182
gltB; glutamate synthase (NADPH/NADH) large chain [EC:1.4.1.13 1.4.1.14]	0.44411	0.999326	0.340728	0.999999	3.61346	3.66414	3.53047	-0.14345	0.336562	-0.394273	0.330667
gltD; glutamate synthase (NADPH/NADH) small chain [EC:1.4.1.13 1.4.1.14]	0.924721	0.999326	0.966718	0.999999	7.00128	6.96067	7.04625	0.00602314	0.563718	0.0105612	0.493835
MAO~ aofH; monoamine oxidase [EC:1.4.3.4]	0.878651	0.999394	0.601985	0.999999	-0.716356	-0.927344	-0.464237	0.311034	1.49646	0.198578	0.398201
pdxH~ PNPO; pyridoxamine 5'-phosphate oxidase [EC:1.4.3.5]	0.462121	0.999326	0.81761	0.999999	-0.531714	-0.518198	-0.535529	-0.115742	1.13663	-0.0923818	0.446185
nadB; L-aspartate oxidase [EC:1.4.3.16]	0.457088	0.999326	0.350314	0.999999	5.43156	5.40762	5.6966	0.141017	0.444775	0.337035	0.336667
GLDC~ gcvP; glycine dehydrogenase [EC:1.4.4.2]	0.715013	0.999326	0.582712	0.999999	2.48239	2.33501	2.52418	0.161402	1.14958	0.1611	0.395
gcvPA; glycine dehydrogenase subunit 1 [EC:1.4.4.2]	0.544873	0.999326	0.60708	0.999999	4.49735	4.42756	4.6142	0.168281	0.401089	0.33344	0.403
gcvPB; glycine dehydrogenase subunit 2 [EC:1.4.4.2]	0.54197	0.999326	0.606121	0.999999	4.49791	4.42255	4.60398	0.157921	0.400815	0.308258	0.408667
E1.4.7.1; glutamate synthase (ferredoxin) [EC:1.4.7.1]	0.808127	0.999326	0.928319	0.999999	5.31096	5.24197	5.33798	-0.0239614	0.625852	-0.0361674	0.481839
dadA; D-amino-acid dehydrogenase [EC:1.4.5.1]	0.534712	0.999338	0.557493	0.999999	-9.19431	-8.54186	-9.94172	-1.06498	5.29906	-0.188505	0.413
proC; pyrroline-5-carboxylate reductase [EC:1.5.1.2]	0.950259	0.999328	0.959712	0.999999	6.21012	6.18459	6.26284	-0.00219654	0.485295	-0.00383066	0.498333
DHFR~ folA; dihydrofolate reductase [EC:1.5.1.3]	0.814781	0.999326	0.847544	0.999999	6.01083	6.00912	6.0671	-0.0334827	0.415113	-0.0860842	0.460333
LYS1; saccharopine dehydrogenase (NAD+~ L-lysine forming) [EC:1.5.1.7]	0.611466	0.999326	0.608558	0.999999	5.30578	5.19057	5.42999	0.0990012	0.611941	0.166868	0.396534
E1.2.1.88; 1-pyrroline-5-carboxylate dehydrogenase [EC:1.2.1.88]	0.38321	0.999326	0.322618	0.999999	-0.815356	-0.928708	-0.508034	0.461328	1.55808	0.308406	0.328667
metF~ MTHFR; methylenetetrahydrofolate reductase (NADPH) [EC:1.5.1.20]	0.959983	0.999339	0.994144	1	5.8545	5.81978	5.94153	0.0228428	0.545509	0.0353992	0.495
ssuE; FMN reductase [EC:1.5.1.38]	0.671171	0.999334	0.704149	0.999999	-8.14323	-7.6112	-8.91546	-0.569054	5.60134	-0.100789	0.452849
soxA; sarcosine oxidase~ subunit alpha [EC:1.5.3.1]	0.604978	0.999347	0.606058	0.999999	-9.28904	-8.52508	-9.93847	-1.29731	6.15974	-0.193984	0.419333
soxB; sarcosine oxidase~ subunit beta [EC:1.5.3.1]	0.208366	0.999326	0.284666	0.999999	-2.89262	-2.63079	-2.98213	-0.941799	1.98158	-0.329932	0.31123
ETFDH; electron-transferring-flavoprotein dehydrogenase [EC:1.5.5.1]	0.477116	0.999285	0.507202	0.999168	-10.2146	-9.85425	-10.6406	-0.845031	4.3288	-0.171482	0.413
fixC; electron transfer flavoprotein-quinone oxidoreductase [EC:1.5.5.-]	0.0536487	0.998794	0.0893373	0.995116	-4.4481	-5.06597	-3.96645	1.16896	1.53327	0.724608	0.199
PRODH; proline dehydrogenase [EC:1.5.-.-]	0.418676	0.999326	0.385434	0.999999	-0.860952	-0.950358	-0.600818	0.495998	1.53719	0.301598	0.341553
pntA; NAD(P) transhydrogenase subunit alpha [EC:1.6.1.2]	0.285979	0.999326	0.407474	0.999999	1.10153	0.922251	1.16376	0.373458	1.25987	0.242603	0.352
pntB; NAD(P) transhydrogenase subunit beta [EC:1.6.1.2]	0.605164	0.999344	0.68657	0.999999	-6.95966	-6.90573	-6.98466	-0.691653	4.11115	-0.145069	0.429523
nuoA; NADH-quinone oxidoreductase subunit A [EC:1.6.5.3]	0.763214	0.999335	0.848557	1	4.00975	4.03022	3.98997	0.0410121	0.549905	0.0745565	0.456
nuoB; NADH-quinone oxidoreductase subunit B [EC:1.6.5.3]	0.761423	0.999337	0.844176	1	4.01419	4.03531	3.98165	0.0405492	0.546639	0.0733064	0.456333
nuoC; NADH-quinone oxidoreductase subunit C [EC:1.6.5.3]	0.830123	0.999369	0.642265	0.999999	-0.446259	-0.515062	-0.378609	0.1334	0.626834	0.183429	0.413529
nuoD; NADH-quinone oxidoreductase subunit D [EC:1.6.5.3]	0.852392	0.999397	0.691688	0.999999	-0.430583	-0.498523	-0.361866	0.109799	0.631977	0.155138	0.421667
nuoE; NADH-quinone oxidoreductase subunit E [EC:1.6.5.3]	0.348808	0.999326	0.449484	0.999999	4.91116	4.87583	5.10028	0.222278	0.548979	0.367451	0.358333
nuoF; NADH-quinone oxidoreductase subunit F [EC:1.6.5.3]	0.554588	0.999326	0.464194	0.999999	4.88162	4.85892	5.04495	0.176168	0.614347	0.273879	0.373209
nuoG; NADH-quinone oxidoreductase subunit G [EC:1.6.5.3]	0.654293	0.999326	0.580086	0.999999	5.28463	5.23746	5.42837	0.189603	0.703917	0.240868	0.396534
nuoH; NADH-quinone oxidoreductase subunit H [EC:1.6.5.3]	0.72032	0.999328	0.79981	1	4.10431	4.10431	4.10245	0.0546762	0.472244	0.111547	0.45085
nuoI; NADH-quinone oxidoreductase subunit I [EC:1.6.5.3]	0.743416	0.999326	0.812484	1	4.00184	4.0036	3.98393	0.0460694	0.540401	0.0813531	0.45085
nuoJ; NADH-quinone oxidoreductase subunit J [EC:1.6.5.3]	0.762082	0.999328	0.847642	0.999999	4.01301	4.02355	3.98977	0.0366768	0.54427	0.0671862	0.457667
nuoK; NADH-quinone oxidoreductase subunit K [EC:1.6.5.3]	0.762709	0.999328	0.845254	0.999999	3.99956	4.01477	3.97785	0.0433439	0.54389	0.0769672	0.455182
nuoL; NADH-quinone oxidoreductase subunit L [EC:1.6.5.3]	0.761992	0.999334	0.860836	0.999999	4.01495	4.03985	3.9846	0.0315001	0.545771	0.0636269	0.462846
nuoM; NADH-quinone oxidoreductase subunit M [EC:1.6.5.3]	0.760874	0.999333	0.844894	0.999999	4.00589	4.02631	3.97428	0.0343814	0.548576	0.061915	0.464333
nuoN; NADH-quinone oxidoreductase subunit N [EC:1.6.5.3]	0.762022	0.999326	0.845414	0.999999	4.00789	4.02474	3.98616	0.0435219	0.543061	0.0791211	0.457667
qor~ CRYZ; NADPH2:quinone reductase [EC:1.6.5.5]	0.307411	0.996781	0.319004	0.99539	-9.65478	-8.5248	-10.6078	-2.70075	4.78579	-0.480321	0.295568
nqrA; Na+-transporting NADH:ubiquinone oxidoreductase subunit A [EC:1.6.5.8]	0.716876	0.999327	0.808799	0.999999	3.96194	3.96194	3.9558	0.0518563	0.528386	0.096142	0.44885
nqrB; Na+-transporting NADH:ubiquinone oxidoreductase subunit B [EC:1.6.5.8]	0.718168	0.999326	0.808108	0.999999	3.95994	3.96163	3.95117	0.0479341	0.536561	0.0800807	0.44885
nqrC; Na+-transporting NADH:ubiquinone oxidoreductase subunit C [EC:1.6.5.8]	0.720373	0.999326	0.812814	1	3.96285	3.96285	3.95454	0.0540949	0.534527	0.101788	0.446
nqrD; Na+-transporting NADH:ubiquinone oxidoreductase subunit D [EC:1.6.5.8]	0.720502	0.999326	0.81375	0.999999	3.95735	3.95735	3.94704	0.0534998	0.527009	0.100487	0.446333
nqrE; Na+-transporting NADH:ubiquinone oxidoreductase subunit E [EC:1.6.5.8]	0.719443	0.999328	0.808154	0.999999	3.95868	3.95879	3.94555	0.0523964	0.53224	0.095516	0.448
nqrF; Na+-transporting NADH:ubiquinone oxidoreductase subunit F [EC:1.6.5.8]	0.719559	0.999326	0.811748	0.999999	3.9563	3.95667	3.94	0.0489799	0.533345	0.0878251	0.453515
E1.6.99.1; NADPH2 dehydrogenase [EC:1.6.99.1]	0.304908	0.999326	0.244356	0.999999	0.44495	0.354858	1.49779	1.22069	2.53604	0.472001	0.293569
NQO1; NAD(P)H dehydrogenase (quinone) [EC:1.6.5.2]	0.405945	0.999164	0.423463	0.997024	-9.9172	-9.20581	-10.6894	-1.6359	4.50328	-0.308293	0.350883
E1.6.99.3; NADH dehydrogenase [EC:1.6.99.3]	0.389157	0.999326	0.327891	0.999999	-1.21584	-1.68079	-1.09125	0.45866	1.4814	0.31123	0.325225
nirB; nitrite reductase (NADH) large subunit [EC:1.7.1.15]	0.570654	0.999326	0.644341	0.999999	-9.1327	-9.25926	-8.9344	0.513223	5.31523	0.0872393	0.459667
nirD; nitrite reductase (NADH) small subunit [EC:1.7.1.15]	0.570809	0.999345	0.64501	0.999999	-9.1223	-9.21289	-8.96852	0.434446	5.1056	0.0818121	0.458667
E1.7.1.7~ guaC; GMP reductase [EC:1.7.1.7]	0.447142	0.999326	0.393892	0.999999	1.19645	0.682791	2.06431	1.15301	2.63157	0.37386	0.347218
nirA; ferredoxin-nitrite reductase [EC:1.7.7.1]	0.314193	0.999326	0.286811	0.999999	1.50345	1.30503	1.63966	0.247005	0.845461	0.313222	0.313333
narG~ narZ~ nxrA; nitrate reductase / nitrite oxidoreductase~ alpha subunit [EC:1.7.5.1 1.7.99.-]	0.848888	0.999376	0.94314	1	-2.58565	-3.44106	-1.47766	0.504689	4.6774	0.0886941	0.479667
narH~ narY~ nxrB; nitrate reductase / nitrite oxidoreductase~ beta subunit [EC:1.7.5.1 1.7.99.-]	0.854711	0.999366	0.942389	1	-2.58529	-3.44483	-1.46757	0.375415	4.65817	0.0637494	0.485
nasA; assimilatory nitrate reductase catalytic subunit [EC:1.7.99.-]	0.282102	0.998166	0.310697	0.994912	-9.5906	-8.48998	-10.585	-2.53117	4.87809	-0.476598	0.28957
narJ~ narW; nitrate reductase molybdenum cofactor assembly chaperone NarJ/NarW	0.848657	0.99936	0.941393	1	-2.60157	-3.44386	-1.42448	0.459538	4.65419	0.0815829	0.479507
narI~ narV; nitrate reductase gamma subunit [EC:1.7.5.1 1.7.99.-]	0.628169	0.999326	0.960956	1	0.510906	0.311308	0.763875	0.0878286	1.29691	0.0564836	0.485333
K00375; GntR family transcriptional regulator / MocR family aminotransferase	0.955835	0.99944	0.869385	1	5.7426	5.67492	5.75705	0.0252838	0.713706	0.0356564	0.464845
cysJ; sulfite reductase (NADPH) flavoprotein alpha-component [EC:1.8.1.2]	0.328392	0.999333	0.328494	0.999845	-8.57248	-9.28846	-5.05347	2.85707	6.66091	0.433076	0.304333
cysI; sulfite reductase (NADPH) hemoprotein beta-component [EC:1.8.1.2]	0.332681	0.999326	0.332803	0.999655	-8.55599	-9.22265	-5.19844	2.88747	6.4881	0.427854	0.314667
DLD~ lpd~ pdhD; dihydrolipoamide dehydrogenase [EC:1.8.1.4]	0.259153	0.999326	0.229382	0.999999	5.7711	5.67388	5.88003	0.17463	0.28112	0.528213	0.286333
GSR~ gor; glutathione reductase (NADPH) [EC:1.8.1.7]	0.235839	0.999326	0.209125	0.999999	-0.465345	-2.80454	0.276615	2.50476	2.606	0.607915	0.280667
trxB~ TRR; thioredoxin reductase (NADPH) [EC:1.8.1.9]	0.952156	0.999327	0.907648	0.999999	7.08554	7.04932	7.13813	-0.0188998	0.451051	-0.0399207	0.477333
asrC; anaerobic sulfite reductase subunit C	0.676304	0.999326	0.777929	0.999999	0.434526	0.297987	0.617469	0.164851	1.07712	0.153289	0.443
yidH; putative membrane protein	0.649315	0.999338	0.729739	0.999999	-8.3779	-8.59093	-8.15983	-0.369506	5.11239	-0.0570599	0.472176
cysH; phosphoadenosine phosphosulfate reductase [EC:1.8.4.8 1.8.4.10]	0.18741	0.999326	0.296587	0.999999	-0.725861	-0.859078	-0.640698	0.4049	0.90616	0.455717	0.315561
sir; sulfite reductase (ferredoxin) [EC:1.8.7.1]	0.474407	0.998902	0.509154	0.99916	-10.2413	-9.93692	-10.6154	-0.849167	4.69469	-0.170733	0.416333
aprA; adenylylsulfate reductase~ subunit A [EC:1.8.99.2]	0.0767663	0.999326	0.0841905	0.999999	1.99646	1.53063	2.36462	0.650299	0.748855	0.80932	0.21093
aprB; adenylylsulfate reductase~ subunit B [EC:1.8.99.2]	0.0766884	0.999326	0.0844029	0.999999	1.9936	1.54117	2.36003	0.650058	0.756546	0.822843	0.211667
ccoN; cytochrome c oxidase cbb3-type subunit I [EC:1.9.3.1]	0.388992	0.999326	0.323119	0.999999	-1.22099	-1.7214	-1.09759	0.446929	1.46155	0.324245	0.323
ccoO; cytochrome c oxidase cbb3-type subunit II	0.388219	0.999326	0.3255	0.999999	-1.21918	-1.68863	-1.09573	0.447365	1.47394	0.328361	0.326891
ccoP; cytochrome c oxidase cbb3-type subunit III	0.555482	0.99933	0.54452	0.999885	-7.83189	-7.29991	-8.20609	-1.36418	4.67716	-0.246299	0.381333
ccoQ; cytochrome c oxidase cbb3-type subunit IV	0.491537	0.999334	0.522193	0.998196	-10.1947	-9.85201	-10.6248	-0.850441	4.31082	-0.166697	0.410667
UQCRFS1~ RIP1~ petA; ubiquinol-cytochrome c reductase iron-sulfur subunit [EC:1.10.2.2]	0.53141	0.999331	0.578361	0.99999	-9.67689	-9.28399	-10.1497	-0.776631	4.7115	-0.142878	0.427
CYTB~ petB; ubiquinol-cytochrome c reductase cytochrome b subunit	0.543928	0.999345	0.593298	0.999976	-9.64704	-9.36614	-10.0459	-0.749667	4.6146	-0.133065	0.433
CYC1~ CYT1~ petC; ubiquinol-cytochrome c reductase cytochrome c1 subunit	0.532473	0.999329	0.579689	0.999751	-9.65346	-9.29568	-10.0085	-0.654562	4.6946	-0.127391	0.434855
cydA; cytochrome bd ubiquinol oxidase subunit I [EC:1.10.3.14]	0.63483	0.999326	0.505653	0.999999	4.3364	4.28871	4.53401	0.233175	0.578299	0.322264	0.376333
cydB; cytochrome bd ubiquinol oxidase subunit II [EC:1.10.3.14]	0.634388	0.999326	0.504745	0.999999	4.33563	4.2892	4.52681	0.239089	0.570468	0.326938	0.378667
E1.11.1.5; cytochrome c peroxidase [EC:1.11.1.5]	0.684046	0.999326	0.581676	0.999999	-0.553468	-0.61142	-0.40407	0.172302	0.690707	0.2113	0.394667
gpx; glutathione peroxidase [EC:1.11.1.9]	0.555465	0.999326	0.230934	0.999999	3.74675	3.67225	3.92996	0.214758	0.461088	0.389463	0.293569
cpo; non-heme chloroperoxidase [EC:1.11.1.10]	0.490024	0.999326	0.613151	0.999999	1.95823	1.87988	2.27208	0.168343	0.725105	0.280142	0.403333
hydB; [NiFe] hydrogenase large subunit [EC:1.12.2.1]	0.250641	0.999326	0.447489	0.999999	0.0837475	-0.0691093	0.142107	0.356497	1.31821	0.199809	0.356881
frhB; coenzyme F420 hydrogenase subunit beta [EC:1.12.98.1]	0.580858	0.999321	0.664523	0.999988	-9.10601	-9.01552	-9.20456	-0.245648	4.3293	-0.0502464	0.473176
E1.13.11.4; gentisate 1~2-dioxygenase [EC:1.13.11.4]	0.0998211	0.999326	0.199605	0.999999	-4.69041	-6.14607	-3.5899	3.14808	5.50073	0.543795	0.276667
HGD~ hmgA; homogentisate 1~2-dioxygenase [EC:1.13.11.5]	0.471393	0.998202	0.50324	0.999081	-10.2195	-9.89491	-10.6176	-0.719248	4.38057	-0.137386	0.421667
HAAO; 3-hydroxyanthranilate 3~4-dioxygenase [EC:1.13.11.6]	0.483732	0.999137	0.518275	0.998595	-10.2966	-9.97357	-10.6863	-0.860048	4.32058	-0.172226	0.412529
TDO2~ kynA; tryptophan 2~3-dioxygenase [EC:1.13.11.11]	0.441608	0.999335	0.415153	0.999999	-7.98422	-8.45804	-5.03978	2.46185	6.30518	0.374971	0.341886
HPD~ hppD; 4-hydroxyphenylpyruvate dioxygenase [EC:1.13.11.27]	0.437593	0.998666	0.439988	0.996169	-9.92977	-9.26407	-10.6686	-1.49975	4.30756	-0.305544	0.346551
ncd2~ npd; nitronate monooxygenase [EC:1.13.12.16]	0.581188	0.999326	0.829598	0.999999	-3.87923	-3.88007	-3.86117	-0.211432	3.13877	-0.0633858	0.462179
P4HA; prolyl 4-hydroxylase [EC:1.14.11.2]	0.493601	0.999328	0.523349	0.998238	-10.2406	-9.9008	-10.6217	-0.679599	4.32678	-0.141378	0.431
hpaB; 4-hydroxyphenylacetate 3-monooxygenase [EC:1.14.14.9]	0.371234	0.999049	0.44409	0.997497	-10.0143	-9.37884	-10.6422	-1.80426	5.49793	-0.311217	0.351667
nos; nitric-oxide synthase~ bacterial [EC:1.14.14.47]	0.681804	0.999368	0.693708	0.999999	-6.15228	-6.16624	-4.01814	1.37643	8.05261	0.175371	0.422333
phhA~ PAH; phenylalanine-4-hydroxylase [EC:1.14.16.1]	0.492022	0.998726	0.525817	0.997978	-10.2469	-9.92562	-10.6247	-0.83262	4.35199	-0.161181	0.413862
SCD~ desC; stearoyl-CoA desaturase (Delta-9 desaturase) [EC:1.14.19.1]	0.47991	0.999295	0.510478	0.997569	-10.1847	-9.78145	-10.6228	-0.904371	4.30242	-0.178233	0.405865
HMOX1; heme oxygenase 1 [EC:1.14.14.18]	0.504491	0.998692	0.536897	0.998262	-10.2845	-10.038	-10.5995	-0.752573	4.59061	-0.144646	0.426191
CYP81F; indol-3-yl-methylglucosinolate hydroxylase [EC:1.14.-.-]	0.405164	0.998807	0.423802	0.997274	-9.93689	-9.25554	-10.6192	-1.60859	4.54625	-0.308102	0.353
ascD~ ddhD~ rfbI; CDP-4-dehydro-6-deoxyglucose reductase~ E3 [EC:1.17.1.1]	0.196736	0.993593	0.173857	0.987019	-9.21117	-7.60345	-10.6781	-3.2334	4.47106	-0.622236	0.232922
E1.17.4.1A~ nrdA~ nrdE; ribonucleoside-diphosphate reductase alpha chain [EC:1.17.4.1]	0.283167	0.999326	0.376943	0.999999	5.52563	5.51896	5.65232	0.219522	0.440943	0.442123	0.348217
E1.17.4.1B~ nrdB~ nrdF; ribonucleoside-diphosphate reductase beta chain [EC:1.17.4.1]	0.260528	0.999326	0.178693	0.999999	3.5486	3.07085	3.5932	0.543131	0.810106	0.59066	0.266667
rtpR; ribonucleoside-triphosphate reductase (thioredoxin) [EC:1.17.4.2]	0.851543	0.999326	0.966634	0.999999	6.82002	6.79832	6.88993	-0.0212684	0.533596	-0.044134	0.487171
fpr; ferredoxin/flavodoxin---NADP+ reductase [EC:1.18.1.2 1.19.1.1]	0.966283	0.99934	0.946598	0.999999	6.11887	6.04162	6.19791	0.0242573	0.604941	0.0408418	0.486504
E1.12.7.2; ferredoxin hydrogenase [EC:1.12.7.2]	0.307444	0.998667	0.336882	0.995776	-9.68467	-8.67975	-10.6528	-2.47786	4.95322	-0.443384	0.306667
E1.12.7.2L; ferredoxin hydrogenase large subunit [EC:1.12.7.2]	0.213064	0.999326	0.315502	0.999999	2.7562	2.67445	3.19747	0.463792	0.721142	0.568654	0.323559
E1.12.7.2S; ferredoxin hydrogenase small subunit [EC:1.12.7.2]	0.252009	0.999326	0.448878	0.999999	0.0869067	-0.0549591	0.157926	0.34798	1.3036	0.202387	0.361546
ARSC1~ arsC; arsenate reductase [EC:1.20.4.1]	0.820398	0.999326	0.82336	0.999999	6.01226	6.01415	6.00939	-0.0561314	0.483582	-0.115285	0.458
mmuM~ BHMT2; homocysteine S-methyltransferase [EC:2.1.1.10]	0.36307	0.999326	0.193407	0.999999	3.46857	3.14064	3.55041	0.392826	0.536838	0.515981	0.275667
metH~ MTR; 5-methyltetrahydrofolate--homocysteine methyltransferase [EC:2.1.1.13]	0.963406	0.999336	0.961794	1	6.0899	6.01972	6.201	0.0461692	0.63318	0.0722939	0.484838
metE; 5-methyltetrahydropteroyltriglutamate--homocysteine methyltransferase [EC:2.1.1.14]	0.43118	0.999326	0.567742	0.999999	1.94103	1.86285	1.97774	0.145782	0.565529	0.236063	0.382206
trmD; tRNA (guanine37-N1)-methyltransferase [EC:2.1.1.228]	0.931256	0.999326	0.980969	0.999999	6.24878	6.21108	6.30639	-0.0298473	0.464224	-0.0661784	0.491503
trmH; tRNA (guanosine-2'-O-)-methyltransferase [EC:2.1.1.34]	0.289551	0.999326	0.360285	0.999999	2.17332	2.0468	2.42407	0.35517	0.815929	0.411788	0.335222
trmA; tRNA (uracil-5-)-methyltransferase [EC:2.1.1.35]	0.302115	0.999326	0.23707	0.999999	0.587222	0.522919	1.65814	1.35028	2.65293	0.48512	0.293
DNMT1~ dcm; DNA (cytosine-5)-methyltransferase 1 [EC:2.1.1.37]	0.91425	0.999326	0.87052	0.999999	7.41815	7.36773	7.42723	-0.0429016	0.599624	-0.0698854	0.464
thyA~ TYMS; thymidylate synthase [EC:2.1.1.45]	0.600429	0.999326	0.658173	0.999999	5.5981	5.55851	5.72245	0.0852705	0.332288	0.239542	0.421
ermC~ ermA; 23S rRNA (adenine-N6)-dimethyltransferase [EC:2.1.1.184]	0.482529	0.999326	0.475417	0.999999	0.710514	0.951599	0.585117	-0.278682	0.75156	-0.355045	0.360667
rlmA1; 23S rRNA (guanine745-N1)-methyltransferase [EC:2.1.1.187]	0.565653	0.999326	0.714137	1	4.43392	4.26032	4.61702	0.095705	0.546117	0.187957	0.429
rsmC; 16S rRNA (guanine1207-N2)-methyltransferase [EC:2.1.1.172]	0.287892	0.999326	0.258811	0.999999	1.6198	1.22759	2.11768	1.15284	2.00742	0.482438	0.302566
mnmA~ trmU; tRNA-uridine 2-sulfurtransferase [EC:2.8.1.13]	0.814495	0.999327	0.950273	0.999999	6.49933	6.49818	6.53037	-0.0261748	0.423294	-0.0586567	0.481173
ogt~ MGMT; methylated-DNA-[protein]-cysteine S-methyltransferase [EC:2.1.1.63]	0.837888	0.999326	0.881515	0.999999	6.04661	6.04882	6.00114	-0.0394371	0.37262	-0.103792	0.464667
ubiG; 2-polyprenyl-6-hydroxyphenyl methylase / 3-demethylubiquinone-9 3-methyltransferase [EC:2.1.1.222 2.1.1.64]	0.633223	0.999326	0.566099	0.999999	0.0596294	-0.0346153	0.277771	0.331897	1.23619	0.252028	0.395667
E2.1.1.72; site-specific DNA-methyltransferase (adenine-specific) [EC:2.1.1.72]	0.46774	0.999326	0.457483	0.999999	6.35726	6.5322	6.25984	-0.14234	0.571448	-0.25845	0.364878
E2.1.1.77~ pcm; protein-L-isoaspartate(D-aspartate) O-methyltransferase [EC:2.1.1.77]	0.355497	0.999326	0.439991	0.999999	0.696615	0.486279	0.768793	0.332545	0.899855	0.355177	0.359
cfa; cyclopropane-fatty-acyl-phospholipid synthase [EC:2.1.1.79]	0.496369	0.999326	0.172266	0.999999	2.82903	2.41732	3.01965	0.612935	0.792115	0.507056	0.261579
cheR; chemotaxis protein methyltransferase CheR [EC:2.1.1.80]	0.588089	0.999326	0.711765	0.999999	5.7183	5.78304	5.70522	-0.168903	0.759896	-0.204288	0.426858
cobL; precorrin-6Y C5~15-methyltransferase (decarboxylating) [EC:2.1.1.132]	0.567972	0.999326	0.73544	0.999999	5.81746	5.89232	5.81641	-0.201017	0.841212	-0.232018	0.429333
tam; trans-aconitate 2-methyltransferase [EC:2.1.1.144]	0.557865	0.999326	0.494257	0.999999	-1.48384	-1.82331	-1.30957	0.392219	1.43682	0.252456	0.375
glyA~ SHMT; glycine hydroxymethyltransferase [EC:2.1.2.1]	0.952999	0.999327	0.975938	0.999999	6.27034	6.22876	6.32194	-0.0161004	0.463901	-0.0369907	0.491333
purH; phosphoribosylaminoimidazolecarboxamide formyltransferase / IMP cyclohydrolase [EC:2.1.2.3 3.5.4.10]	0.915817	0.999434	0.97204	0.999999	6.27738	6.24477	6.37332	-0.00728371	0.480401	-0.0143728	0.496168
fctD; glutamate formiminotransferase [EC:2.1.2.5]	0.931778	0.999335	0.932551	0.999999	2.15555	2.24135	2.15555	0.0498067	0.931295	0.0467105	0.482
MTFMT~ fmt; methionyl-tRNA formyltransferase [EC:2.1.2.9]	0.637439	0.999326	0.72846	0.999999	6.4628	6.47885	6.3894	-0.154613	0.479657	-0.252226	0.427191
gcvT~ AMT; aminomethyltransferase [EC:2.1.2.10]	0.683456	0.999326	0.703189	0.999999	4.69718	4.69664	4.73394	0.0836727	0.462814	0.174287	0.426333
panB; 3-methyl-2-oxobutanoate hydroxymethyltransferase [EC:2.1.2.11]	0.749079	0.999338	0.842919	1	4.85103	4.84219	5.01251	0.0579961	0.406589	0.142022	0.458
pyrB~ PYR2; aspartate carbamoyltransferase catalytic subunit [EC:2.1.3.2]	0.926088	0.999326	0.981772	0.999999	6.25509	6.21745	6.30575	-0.0273543	0.466736	-0.0543163	0.493667
pyrI; aspartate carbamoyltransferase regulatory subunit	0.617096	0.999326	0.606723	0.999999	5.54182	5.6035	5.51696	-0.0999742	0.524151	-0.186284	0.407
OTC~ argF~ argI; ornithine carbamoyltransferase [EC:2.1.3.3]	0.963909	0.999342	0.901582	0.999999	5.87627	5.78912	5.9218	0.0493955	0.594362	0.0723188	0.470333
E2.1.3.-; carbamoyltransferase [EC:2.1.3.-]	0.613014	0.999333	0.570844	0.999999	-8.01574	-8.41574	-4.97898	1.32606	8.00606	0.166273	0.395202
GATM; glycine amidinotransferase [EC:2.1.4.1]	0.0533929	0.999326	0.10175	0.998766	-4.04049	-4.86505	-3.71713	1.23307	1.61376	0.755902	0.222667
E2.2.1.1~ tktA~ tktB; transketolase [EC:2.2.1.1]	0.890598	0.999467	0.808945	0.999999	7.37463	7.30913	7.48074	0.0813809	0.581556	0.133857	0.450667
E2.2.1.2~ talA~ talB; transaldolase [EC:2.2.1.2]	0.523227	0.999326	0.571032	0.999999	4.84204	4.78959	5.06954	0.118408	0.578489	0.209005	0.3992
argA; amino-acid N-acetyltransferase [EC:2.3.1.1]	0.307563	0.999326	0.545577	0.999999	1.38893	1.14553	1.44444	0.371187	1.18305	0.248047	0.390333
argJ; glutamate N-acetyltransferase / amino-acid N-acetyltransferase [EC:2.3.1.35 2.3.1.1]	0.963829	0.999331	0.910575	0.999999	5.79637	5.71528	5.82926	0.040392	0.651307	0.053733	0.478
E2.3.1.8~ pta; phosphate acetyltransferase [EC:2.3.1.8]	0.757848	0.999326	0.812413	0.999999	6.06589	6.06928	6.06589	-0.0800689	0.441634	-0.155274	0.449667
E2.3.1.9~ atoB; acetyl-CoA C-acetyltransferase [EC:2.3.1.9]	0.768254	0.999326	0.951481	0.999999	5.76473	5.67954	5.82065	-0.0357148	0.647095	-0.0508815	0.48084
DLAT~ aceF~ pdhC; pyruvate dehydrogenase E2 component (dihydrolipoamide acetyltransferase) [EC:2.3.1.12]	0.506424	0.999326	0.354412	0.999999	4.14951	3.95012	4.24111	0.245916	0.588626	0.357975	0.34122
fadA~ fadI; acetyl-CoA acyltransferase [EC:2.3.1.16]	0.463609	0.999326	0.476115	0.999999	1.63841	1.50919	1.9102	0.32013	1.00779	0.301907	0.363545
lacA; galactoside O-acetyltransferase [EC:2.3.1.18]	0.821684	0.999326	0.811283	0.999999	4.95616	5.06563	4.90908	-0.106444	0.567192	-0.178818	0.452
ptb; phosphate butyryltransferase [EC:2.3.1.19]	0.431405	0.999326	0.602845	0.999999	4.33594	4.50656	4.16481	-0.322684	0.768545	-0.375272	0.401866
catB; chloramphenicol O-acetyltransferase type B [EC:2.3.1.28]	0.0524048	0.999326	0.0744456	0.99568	-1.91026	-2.27544	-1.60217	0.680241	1.04559	0.656669	0.193602
kbl~ GCAT; glycine C-acetyltransferase [EC:2.3.1.29]	0.138001	0.999326	0.172041	0.999999	3.89757	3.79059	4.12131	0.396881	0.68376	0.5465	0.262667
cysE; serine O-acetyltransferase [EC:2.3.1.30]	0.958918	0.999329	0.96447	0.999999	6.17204	6.14694	6.24053	-0.00737671	0.564934	-0.0133082	0.495
metX; homoserine O-acetyltransferase/O-succinyltransferase [EC:2.3.1.31 2.3.1.46]	0.27923	0.999326	0.354727	0.999999	1.94105	1.80008	2.13629	0.321024	0.743595	0.346801	0.336667
fabD; [acyl-carrier-protein] S-malonyltransferase [EC:2.3.1.39]	0.952281	0.999327	0.971947	0.999999	6.14201	6.07421	6.24635	0.012731	0.582423	0.0260926	0.491836
fabB; 3-oxoacyl-[acyl-carrier-protein] synthase I [EC:2.3.1.41]	0.555275	0.999326	0.762085	0.999999	1.40494	1.39439	1.60344	-0.254232	1.24191	-0.175405	0.434189
fabH; 3-oxoacyl-[acyl-carrier-protein] synthase III [EC:2.3.1.180]	0.928169	0.999326	0.972844	0.999999	6.42078	6.39788	6.48946	-0.00184733	0.431002	-0.00490522	0.498
metA; homoserine O-succinyltransferase/O-acetyltransferase [EC:2.3.1.46 2.3.1.31]	0.908137	0.999326	0.947233	0.999999	6.10446	6.08086	6.13487	-0.0144858	0.459877	-0.02712	0.485172
bioF; 8-amino-7-oxononanoate synthase [EC:2.3.1.47]	0.322098	0.999326	0.404204	0.999999	4.41041	4.50938	4.38137	-0.148017	0.406777	-0.344975	0.347551
plsC; 1-acyl-sn-glycerol-3-phosphate acyltransferase [EC:2.3.1.51]	0.833888	0.999326	0.898169	0.999999	6.73228	6.73225	6.73877	-0.0847618	0.528782	-0.143733	0.463512
E2.3.1.54~ pflD; formate C-acetyltransferase [EC:2.3.1.54]	0.751883	0.999326	0.916465	0.999999	6.66197	6.7127	6.65639	-0.0369189	0.558657	-0.0614428	0.480333
speG~ SAT; diamine N-acetyltransferase [EC:2.3.1.57]	0.676642	0.999326	0.875277	0.999999	5.16689	5.16689	5.18645	-0.0295083	0.489004	-0.0552029	0.472333
DLST~ sucB; 2-oxoglutarate dehydrogenase E2 component (dihydrolipoamide succinyltransferase) [EC:2.3.1.61]	0.950123	0.999382	0.89032	0.999999	2.06037	1.86673	2.14003	0.0782284	0.899764	0.0900225	0.472176
maa; maltose O-acetyltransferase [EC:2.3.1.79]	0.692954	0.999326	0.704097	0.999999	6.5267	6.54362	6.49014	-0.100887	0.475471	-0.20817	0.425192
aacC; aminoglycoside 3-N-acetyltransferase [EC:2.3.1.81]	0.229355	0.999326	0.223841	0.999999	1.57397	1.49252	1.92262	0.407833	0.787275	0.497255	0.289903
K00666; fatty-acyl-CoA synthase [EC:6.2.1.-]	0.946097	0.999366	0.846367	1	2.97074	2.94488	2.9821	0.0463855	0.601848	0.0769212	0.458
dapD; 2~3~4~5-tetrahydropyridine-2~6-dicarboxylate N-succinyltransferase [EC:2.3.1.117]	0.445659	0.999326	0.480026	0.999999	2.98043	2.94072	3.08527	0.135806	0.549554	0.234371	0.373875
nhoA; N-hydroxyarylamine O-acetyltransferase [EC:2.3.1.118]	0.402028	0.999327	0.402256	0.999858	-8.82478	-7.71442	-10.0848	-2.12551	4.95429	-0.364328	0.337887
lpxA; UDP-N-acetylglucosamine acyltransferase [EC:2.3.1.129]	0.920356	0.99945	0.922565	0.999999	4.812	4.8395	4.78601	0.0196336	0.521687	0.0381788	0.478507
ytmI; uncharacterized N-acetyltransferase [EC:2.3.1.-]	0.921822	0.999326	0.716374	0.999999	4.49855	4.51003	4.45737	0.0907884	0.568276	0.121729	0.423
ggt; gamma-glutamyltranspeptidase / glutathione hydrolase [EC:2.3.2.2 3.4.19.13]	0.418537	0.999326	0.247358	0.999999	1.42221	0.977499	1.61716	0.539425	0.759432	0.498042	0.295333
aat; leucyl/phenylalanyl-tRNA---protein transferase [EC:2.3.2.6]	0.105922	0.999326	0.108028	0.999999	3.45883	3.82929	2.8459	-0.882063	0.867608	-0.774928	0.234255
ATE1; arginyl-tRNA---protein transferase [EC:2.3.2.8]	0.224643	0.995811	0.201029	0.987078	-9.20195	-7.63479	-10.6284	-3.13939	4.53792	-0.600362	0.234
tgl; protein-glutamine gamma-glutamyltransferase [EC:2.3.2.13]	0.509267	0.99933	0.37642	0.999999	-4.85234	-4.5607	-5.0475	-0.749137	3.01107	-0.218479	0.334888
pbp2B~ penA; penicillin-binding protein 2B	0.507541	0.998878	0.547474	0.998364	-10.1764	-10.3812	-9.87395	0.720604	4.67856	0.132916	0.433333
PYG~ glgP; glycogen phosphorylase [EC:2.4.1.1]	0.855985	0.999327	0.942817	0.999999	6.7071	6.67302	6.7224	-0.00689194	0.521332	-0.0148342	0.492169
E2.4.1.7; sucrose phosphorylase [EC:2.4.1.7]	0.701621	0.999326	0.789608	0.999999	2.0983	2.1472	2.0983	-0.216527	0.856766	-0.220622	0.444667
mapA; maltose phosphorylase [EC:2.4.1.8]	0.474291	0.999326	0.358159	0.999999	1.32955	0.679321	1.98725	1.02781	2.50718	0.367621	0.342333
sacB; levansucrase [EC:2.4.1.10]	0.572243	0.999326	0.962743	0.999999	-1.52628	-2.14917	-1.15815	-0.162365	4.78985	-0.0273437	0.482506
bcsA; cellulose synthase (UDP-forming) [EC:2.4.1.12]	0.510409	0.999348	0.526472	0.999999	-4.87948	-4.90566	-4.16628	1.60697	5.85425	0.246629	0.379207
otsA; trehalose 6-phosphate synthase [EC:2.4.1.15 2.4.1.347]	0.476798	0.99934	0.525396	0.998638	-10.258	-9.93825	-10.6374	-0.909416	4.61434	-0.175237	0.414333
GBE1~ glgB; 1~4-alpha-glucan branching enzyme [EC:2.4.1.18]	0.840242	0.999414	0.899877	0.999999	6.46177	6.37105	6.59618	0.0543004	0.516535	0.112706	0.469843
E2.4.1.20; cellobiose phosphorylase [EC:2.4.1.20]	0.231615	0.999326	0.232233	0.999999	4.03535	4.26866	3.90011	-0.432425	0.639696	-0.529435	0.293667
glgA; starch synthase [EC:2.4.1.21]	0.925345	0.999414	0.948403	0.999999	6.2183	6.18794	6.33816	0.0294376	0.482557	0.0662861	0.482333
malQ; 4-alpha-glucanotransferase [EC:2.4.1.25]	0.928447	0.999326	0.945893	0.999999	6.17255	6.09989	6.21628	0.00951993	0.555843	0.015082	0.492836
tagE; poly(glycerol-phosphate) alpha-glucosyltransferase [EC:2.4.1.52]	0.570916	0.999326	0.577984	0.999999	0.626753	0.243033	1.70646	1.06288	2.66161	0.318613	0.397667
DPM1; dolichol-phosphate mannosyltransferase [EC:2.4.1.83]	0.514083	0.999326	0.459892	0.999999	5.58932	5.63177	5.49623	-0.124132	0.454036	-0.273541	0.367211
MGAT3; beta-1~4-mannosyl-glycoprotein beta-1~4-N-acetylglucosaminyltransferase [EC:2.4.1.144]	0.143622	0.999326	0.177158	0.999999	3.54729	3.94777	2.91262	-0.724669	0.969778	-0.707404	0.266667
lpxB; lipid-A-disaccharide synthase [EC:2.4.1.182]	0.769947	0.999335	0.857745	0.999999	4.01504	4.01504	4.00734	0.0311359	0.53037	0.0562619	0.463667
hasA; hyaluronan synthase [EC:2.4.1.212]	0.546424	0.99934	0.489062	0.999999	-5.11953	-6.05736	-4.02132	1.86422	7.2008	0.241399	0.372333
bshA; L-malate glycosyltransferase [EC:2.4.1.-]	0.348839	0.999326	0.284834	0.999999	3.35136	3.15818	4.10864	0.850049	1.60985	0.44209	0.312562
pdp; pyrimidine-nucleoside phosphorylase [EC:2.4.2.2]	0.381909	0.999326	0.360551	0.999999	4.49154	4.37298	4.61085	0.178276	0.437579	0.409122	0.337333
udp~ UPP; uridine phosphorylase [EC:2.4.2.3]	0.950769	0.999327	0.938173	0.999999	5.95522	5.91629	5.99112	0.0486881	0.605131	0.0736108	0.476
deoA~ TYMP; thymidine phosphorylase [EC:2.4.2.4]	0.451942	0.999339	0.476737	0.99835	-10.0282	-9.56763	-10.6266	-1.21732	4.47255	-0.238576	0.378667
APRT~ apt; adenine phosphoribosyltransferase [EC:2.4.2.7]	0.703	0.999326	0.730657	0.999999	6.06678	6.0559	6.06714	-0.0749798	0.430979	-0.163959	0.434855
hprT~ hpt~ HPRT1; hypoxanthine phosphoribosyltransferase [EC:2.4.2.8]	0.814344	0.999326	0.875787	0.999999	6.31185	6.31183	6.33306	-0.0603528	0.449901	-0.126478	0.461846
upp~ UPRT; uracil phosphoribosyltransferase [EC:2.4.2.9]	0.930902	0.999327	0.981427	0.999999	6.24865	6.2091	6.30499	-0.0363112	0.469049	-0.0769286	0.49
pyrE; orotate phosphoribosyltransferase [EC:2.4.2.10]	0.946965	0.999343	0.963326	0.999999	6.48816	6.41512	6.58432	0.0387286	0.483759	0.0829726	0.485838
pncB~ NAPRT1; nicotinate phosphoribosyltransferase [EC:6.3.4.21]	0.901304	0.999326	0.883511	0.999999	5.92652	5.9079	5.95448	-0.0323119	0.476227	-0.0654317	0.464667
purF~ PPAT; amidophosphoribosyltransferase [EC:2.4.2.14]	0.839535	0.999326	0.951162	0.999999	6.85074	6.82836	6.89165	-0.022433	0.487668	-0.0463831	0.486504
hisG; ATP phosphoribosyltransferase [EC:2.4.2.17]	0.906588	0.999326	0.978881	0.999999	5.95565	5.89538	6.02726	-0.00210111	0.606732	-0.00307631	0.499333
trpD; anthranilate phosphoribosyltransferase [EC:2.4.2.18]	0.358418	0.999326	0.468932	0.999999	5.41968	5.51485	5.39296	-0.224798	0.519715	-0.38504	0.37021
nadC~ QPRT; nicotinate-nucleotide pyrophosphorylase (carboxylating) [EC:2.4.2.19]	0.48977	0.999326	0.453642	0.999999	5.2527	5.21974	5.42521	0.115305	0.408541	0.289685	0.362333
E2.4.2.21~ cobU~ cobT; nicotinate-nucleotide--dimethylbenzimidazole phosphoribosyltransferase [EC:2.4.2.21]	0.855317	0.999328	0.975487	0.999999	5.60697	5.57282	5.6523	-0.0142642	0.658408	-0.0194516	0.491836
mtaP~ MTAP; 5'-methylthioadenosine phosphorylase [EC:2.4.2.28]	0.613507	0.999326	0.722581	0.999999	0.395757	0.223298	0.478369	0.133353	0.992696	0.131077	0.427524
tgt~ QTRT1; queuine tRNA-ribosyltransferase [EC:2.4.2.29]	0.930424	0.999428	0.977174	0.999999	6.21417	6.18377	6.30007	0.00624817	0.494668	0.0125554	0.497333
lldG; L-lactate dehydrogenase complex protein LldG	0.266584	0.999326	0.288811	0.999999	3.31498	3.20874	3.69178	0.438082	0.812359	0.497526	0.316561
rlmH; 23S rRNA (pseudouridine1915-N3)-methyltransferase [EC:2.1.1.177]	0.945204	0.999327	0.994231	1	6.24317	6.2119	6.29703	0.00289067	0.473476	0.00500829	0.4995
rnz; ribonuclease Z [EC:3.1.26.11]	0.882247	0.999327	0.88111	0.999999	5.99062	6.00194	5.96939	-0.0380306	0.416481	-0.0843387	0.468177
E2.4.-.-; glycosyltransferase [EC:2.4.-.-]	0.146211	0.999326	0.161255	0.999999	1.71243	1.56902	2.19443	0.479914	0.80151	0.629365	0.264912
thiE; thiamine-phosphate pyrophosphorylase [EC:2.5.1.3]	0.884426	0.999483	0.74223	0.999999	6.0601	6.0197	6.12532	0.0682855	0.448035	0.146846	0.432522
metK; S-adenosylmethionine synthetase [EC:2.5.1.6]	0.944469	0.999352	0.953912	1	6.41375	6.38098	6.54625	0.0602814	0.490168	0.13439	0.47884
murA; UDP-N-acetylglucosamine 1-carboxyvinyltransferase [EC:2.5.1.7]	0.942904	0.999326	0.972457	0.999999	6.95236	6.89882	7.02042	0.00223986	0.473199	0.0061315	0.498667
miaA~ TRIT1; tRNA dimethylallyltransferase [EC:2.5.1.75]	0.875689	0.999326	0.953793	0.999999	6.45954	6.45895	6.51401	-0.0326695	0.433467	-0.0748165	0.48
ribE~ RIB5; riboflavin synthase [EC:2.5.1.9]	0.726184	0.999326	0.767266	0.999999	5.28441	5.23479	5.47344	0.0665753	0.458995	0.135855	0.438187
ribH~ RIB4; 6~7-dimethyl-8-ribityllumazine synthase [EC:2.5.1.78]	0.74051	0.999346	0.775355	0.999999	5.28907	5.23799	5.46929	0.062166	0.466528	0.128543	0.442519
ispA; farnesyl diphosphate synthase [EC:2.5.1.1 2.5.1.10]	0.196243	0.999326	0.200719	0.999999	-2.3252	-2.64052	-1.64071	0.946581	1.51471	0.591929	0.273575
folP; dihydropteroate synthase [EC:2.5.1.15]	0.609803	0.999326	0.587082	0.999999	5.14327	5.13153	5.24122	0.112615	0.379384	0.282082	0.393535
speE~ SRM; spermidine synthase [EC:2.5.1.16]	0.485836	0.999326	0.509902	0.999999	4.58361	4.47929	4.776	0.21861	0.756506	0.278503	0.377541
MMAB~ pduO; cob(I)alamin adenosyltransferase [EC:2.5.1.17]	0.713401	0.999326	0.737421	0.999999	4.02346	4.02399	3.99047	0.0513801	0.555852	0.0959212	0.432333
GST~ gst; glutathione S-transferase [EC:2.5.1.18]	0.522512	0.999335	0.569522	0.999849	-9.61281	-9.27219	-10.0261	-0.968167	5.22794	-0.171647	0.419
aroA; 3-phosphoshikimate 1-carboxyvinyltransferase [EC:2.5.1.19]	0.957024	0.99936	0.967369	0.999999	6.14568	6.08367	6.23473	0.0168566	0.580261	0.028441	0.490333
FDFT1; farnesyl-diphosphate farnesyltransferase [EC:2.5.1.21]	0.387763	0.99933	0.418623	0.996688	-9.8811	-10.3963	-8.90147	1.73304	4.97609	0.32663	0.33922
AGPS~ agpS; alkyldihydroxyacetonephosphate synthase [EC:2.5.1.26]	0.535536	0.999331	0.55323	0.99999	-9.32093	-8.62508	-10.1023	-1.20098	5.07039	-0.213866	0.399
hepST; heptaprenyl diphosphate synthase [EC:2.5.1.30]	0.840482	0.999326	0.871734	0.999999	5.90052	5.88755	5.93809	-0.024537	0.48791	-0.0460624	0.467
uppS; undecaprenyl diphosphate synthase [EC:2.5.1.31]	0.929531	0.999326	0.980329	0.999999	6.25774	6.22415	6.31118	-0.0272012	0.471529	-0.0529667	0.493502
DHPS~ dys; deoxyhypusine synthase [EC:2.5.1.46]	0.625904	0.999337	0.702376	0.999999	-8.34284	-8.55305	-8.17199	-0.721107	4.93918	-0.120166	0.451667
aspB; aspartate aminotransferase [EC:2.6.1.1]	0.813994	0.999372	0.896567	1	5.60299	5.58438	5.72196	0.02208	0.504845	0.0477519	0.474333
aspC; aspartate aminotransferase [EC:2.6.1.1]	0.363009	0.999326	0.665336	0.999999	-3.26172	-3.2099	-3.27351	0.647653	3.87673	0.153999	0.414667
hisC; histidinol-phosphate aminotransferase [EC:2.6.1.9]	0.960828	0.999343	0.938804	0.999999	6.14752	6.09648	6.22101	0.0213764	0.562009	0.0363545	0.484667
E2.6.1.11~ argD; acetylornithine aminotransferase [EC:2.6.1.11]	0.899943	0.999432	0.913282	0.999999	4.17269	4.18326	4.16196	-0.00788863	0.498054	-0.0145692	0.489503
rocD~ OAT; ornithine--oxo-acid transaminase [EC:2.6.1.13]	0.723271	0.99934	0.38357	0.999999	-3.52602	-3.94881	-1.94861	1.3597	3.43414	0.300542	0.34122
glmS~ GFPT; glucosamine---fructose-6-phosphate aminotransferase (isomerizing) [EC:2.6.1.16]	0.939806	0.999326	0.978314	0.999999	6.25237	6.22612	6.30614	-0.0349455	0.478067	-0.0717748	0.491333
argD; acetylornithine/N-succinyldiaminopimelate aminotransferase [EC:2.6.1.11 2.6.1.17]	0.939832	0.999327	0.940285	0.999999	5.75513	5.68086	5.78429	0.0339715	0.654379	0.0505029	0.483667
E2.6.1.18; beta-alanine--pyruvate transaminase [EC:2.6.1.18]	0.488055	0.999129	0.503931	0.998606	-10.2184	-9.84412	-10.6451	-0.878036	4.21174	-0.175887	0.409
puuE; 4-aminobutyrate aminotransferase [EC:2.6.1.19]	0.481879	0.999326	0.398982	0.999999	1.30966	0.859292	1.94148	0.781915	2.01754	0.354034	0.347667
dat; D-alanine transaminase [EC:2.6.1.21]	0.867234	0.999353	0.918692	0.999999	-0.0644721	-0.0867234	0.262929	-0.0152061	1.07601	-0.0150063	0.494169
E2.6.1.42~ ilvE; branched-chain amino acid aminotransferase [EC:2.6.1.42]	0.872071	0.999444	0.934928	0.999999	6.20842	6.18552	6.32419	0.0219342	0.500654	0.0478206	0.480667
AGXT; alanine-glyoxylate transaminase / serine-glyoxylate transaminase / serine-pyruvate transaminase [EC:2.6.1.44 2.6.1.45 2.6.1.51]	0.252371	0.999326	0.447995	0.999999	0.0847995	-0.0673365	0.148301	0.344185	1.33021	0.198365	0.364878
serC~ PSAT1; phosphoserine aminotransferase [EC:2.6.1.52]	0.957258	0.99933	0.97289	0.999999	6.12659	6.09562	6.21455	-0.00578327	0.517231	-0.0115691	0.497
tyrB; aromatic-amino-acid transaminase [EC:2.6.1.57]	0.282737	0.999326	0.36894	0.999999	-2.97355	-3.22223	-2.3595	1.20935	3.70274	0.291948	0.336667
bioA; adenosylmethionine---8-amino-7-oxononanoate aminotransferase [EC:2.6.1.62]	0.370881	0.999326	0.401219	0.999999	4.49288	4.57364	4.41605	-0.160345	0.392564	-0.392112	0.344219
ectB~ dat; diaminobutyrate-2-oxoglutarate transaminase [EC:2.6.1.76]	0.425794	0.999234	0.443485	0.997987	-10.0231	-9.38307	-10.6894	-1.43406	4.41621	-0.272654	0.361
pucG; (S)-ureidoglycine---glyoxylate transaminase [EC:2.6.1.112]	0.332377	0.99933	0.329671	0.999829	-8.57183	-9.26674	-5.03958	3.18013	6.51521	0.457854	0.311667
patA; aminotransferase [EC:2.6.1.-]	0.839428	0.999326	0.476426	0.999999	2.97396	2.51314	3.3091	0.305275	1.12777	0.241577	0.371333
HK; hexokinase [EC:2.7.1.1]	0.929689	0.999376	0.833572	0.999999	0.237746	0.077446	0.412375	0.126552	1.16002	0.10527	0.445667
glk; glucokinase [EC:2.7.1.2]	0.937908	0.999327	0.958983	0.999999	6.64541	6.63527	6.69326	0.0070895	0.40439	0.016642	0.493333
E2.7.1.4~ scrK; fructokinase [EC:2.7.1.4]	0.82125	0.999326	0.972637	0.999999	6.4887	6.47301	6.54623	-0.0032156	0.430006	-0.00777065	0.4985
rhaB; rhamnulokinase [EC:2.7.1.5]	0.827529	0.999364	0.876168	0.999999	5.06113	4.98878	5.09655	0.0461259	0.496111	0.0913316	0.463
galK; galactokinase [EC:2.7.1.6]	0.830528	0.999327	0.919274	0.999999	6.09058	6.09058	6.07423	-0.0565564	0.494381	-0.102589	0.470667
pfkA~ PFK; 6-phosphofructokinase 1 [EC:2.7.1.11]	0.862392	0.999326	0.975984	0.999999	7.54582	7.49928	7.57133	-0.0137039	0.583201	-0.0283375	0.496834
E2.7.1.12~ gntK~ idnK; gluconokinase [EC:2.7.1.12]	0.546155	0.999326	0.480631	0.999999	-0.423618	-1.9587	0.351959	1.44878	3.26445	0.352154	0.370543
rbsK~ RBKS; ribokinase [EC:2.7.1.15]	0.762383	0.999331	0.785425	0.999999	6.07828	6.00029	6.17801	0.0532204	0.466642	0.108685	0.444185
araB; L-ribulokinase [EC:2.7.1.16]	0.129817	0.999326	0.0958521	0.999999	2.51369	2.17782	3.0642	0.812677	1.06197	0.69255	0.219333
xylB~ XYLB; xylulokinase [EC:2.7.1.17]	0.602534	0.999326	0.60555	0.999999	6.19118	6.13176	6.34146	0.166721	0.595516	0.248245	0.407
E2.7.1.20~ ADK; adenosine kinase [EC:2.7.1.20]	0.295683	0.999326	0.531758	0.999999	0.293128	0.201345	0.336133	0.208759	1.10726	0.168805	0.382206
tdk~ TK; thymidine kinase [EC:2.7.1.21]	0.445679	0.999326	0.661796	0.999999	5.41169	5.43015	5.24628	-0.0654827	0.419019	-0.187887	0.414667
ppnK~ NADK; NAD+ kinase [EC:2.7.1.23]	0.946564	0.999326	0.98071	0.999999	6.25251	6.21355	6.31802	-0.0200809	0.462641	-0.045556	0.491503
coaE; dephospho-CoA kinase [EC:2.7.1.24]	0.954821	0.999331	0.953642	0.999999	6.15413	6.15413	6.17785	-0.0227626	0.491369	-0.0444107	0.488667
cysC; adenylylsulfate kinase [EC:2.7.1.25]	0.886556	0.999406	0.880028	1	2.32373	2.23855	2.35758	0.0769741	0.623514	0.113126	0.457333
DAK~ TKFC; triose/dihydroxyacetone kinase / FAD-AMP lyase (cyclizing) [EC:2.7.1.28 2.7.1.29 4.6.1.15]	0.455753	0.999326	0.443744	0.999999	0.731792	0.658454	1.55981	0.790442	1.76464	0.41814	0.361333
glpK~ GK; glycerol kinase [EC:2.7.1.30]	0.925939	0.999466	0.774923	0.999999	5.99099	5.96479	6.05696	0.0588709	0.494032	0.113603	0.444333
glxK~ garK; glycerate 2-kinase [EC:2.7.1.165]	0.648911	0.999326	0.760819	0.999999	5.71712	5.71712	5.66153	-0.13031	0.419801	-0.248006	0.435855
coaA; type I pantothenate kinase [EC:2.7.1.33]	0.474867	0.999326	0.413219	0.999999	1.32654	0.856743	2.04658	0.930668	2.51685	0.340032	0.361213
pdxK~ pdxY; pyridoxine kinase [EC:2.7.1.35]	0.862711	0.999449	0.825088	0.999999	5.9268	5.85498	5.96772	0.0729844	0.499199	0.162818	0.451667
E2.7.1.36~ MVK~ mvaK1; mevalonate kinase [EC:2.7.1.36]	0.438693	0.999326	0.382091	0.999999	1.20251	0.663547	2.06032	1.21102	2.57394	0.409601	0.340333
thrB1; homoserine kinase [EC:2.7.1.39]	0.28767	0.999326	0.099025	0.999999	3.29708	3.10504	3.41193	0.342435	0.628044	0.521846	0.220593
PK~ pyk; pyruvate kinase [EC:2.7.1.40]	0.933908	0.999326	0.979556	0.999999	6.26647	6.23023	6.32881	-0.0328051	0.466235	-0.0616093	0.492
kdgK; 2-dehydro-3-deoxygluconokinase [EC:2.7.1.45]	0.682269	0.999326	0.80907	0.999999	6.31551	6.33207	6.31551	-0.0960989	0.640661	-0.147162	0.455
udk~ UCK; uridine kinase [EC:2.7.1.48]	0.912929	0.999455	0.885974	1	6.64751	6.59696	6.76939	0.053937	0.422666	0.120904	0.466844
thiM; hydroxyethylthiazole kinase [EC:2.7.1.50]	0.577777	0.999326	0.689771	0.999999	5.15839	5.09645	5.40732	0.246929	0.566837	0.344764	0.419527
fucK; L-fuculokinase [EC:2.7.1.51]	0.00963691	0.997789	0.00820779	0.936653	1.76379	1.54209	2.09294	0.587662	0.519187	1.14305	0.0843052
fruK; 1-phosphofructokinase [EC:2.7.1.56]	0.736653	0.999326	0.662533	0.999999	5.86609	5.91782	5.796	-0.123638	0.55886	-0.194284	0.421859
dgoK; 2-dehydro-3-deoxygalactonokinase [EC:2.7.1.58]	0.788857	0.999337	0.908099	0.999999	-2.64005	-2.67675	-2.59342	0.0530912	1.34374	0.035478	0.489503
ppgK; polyphosphate glucokinase [EC:2.7.1.63]	0.268258	0.997506	0.24817	0.992624	-9.39159	-8.20351	-10.6307	-2.47027	4.40094	-0.490459	0.262
dgkA; undecaprenol kinase [EC:2.7.1.66]	0.416237	0.999326	0.348108	0.999999	1.3658	1.02513	2.12832	0.93324	2.4322	0.389006	0.331556
E2.7.1.71~ aroK~ aroL; shikimate kinase [EC:2.7.1.71]	0.918385	0.999326	0.967007	0.999999	6.73548	6.68021	6.7595	-0.0299765	0.593633	-0.0529307	0.490667
pfp~ PFP; diphosphate-dependent phosphofructokinase [EC:2.7.1.90]	0.745866	0.999326	0.877039	0.999999	3.52195	3.64058	3.49117	-0.052463	0.48092	-0.110296	0.466178
aphA; kanamycin kinase [EC:2.7.1.95]	0.545009	0.999326	0.917643	0.999999	-2.38597	-3.17062	-1.85003	-0.27837	4.88955	-0.0510453	0.472333
mtnK; 5-methylthioribose kinase [EC:2.7.1.100]	0.566646	0.999326	0.340543	0.999999	1.87659	1.65475	2.10408	0.447207	1.06163	0.379214	0.328333
dgkA~ DGK; diacylglycerol kinase (ATP) [EC:2.7.1.107]	0.729571	0.999357	0.772743	0.999999	4.2212	4.2212	4.20732	0.0625263	0.418898	0.141128	0.44
aceK; isocitrate dehydrogenase kinase/phosphatase [EC:2.7.11.5 3.1.3.-]	0.47646	0.999135	0.501524	0.999492	-10.2538	-9.88992	-10.6652	-0.88984	4.33544	-0.177602	0.413
lpxK; tetraacyldisaccharide 4'-kinase [EC:2.7.1.130]	0.768489	0.999331	0.861294	0.999999	4.01586	4.01586	4.00469	0.0337597	0.524351	0.0642731	0.460513
lacC; tagatose 6-phosphate kinase [EC:2.7.1.144]	0.147092	0.999326	0.223475	0.999999	-1.1651	-1.69515	-0.990503	0.629224	1.05096	0.560556	0.287904
pfkC; ADP-dependent phosphofructokinase/glucokinase [EC:2.7.1.146 2.7.1.147]	0.123734	0.999326	0.222809	0.999999	1.20589	1.13439	1.70813	0.615057	0.955917	0.636524	0.283
ispE; 4-diphosphocytidyl-2-C-methyl-D-erythritol kinase [EC:2.7.1.148]	0.92985	0.999403	0.97678	1	6.2128	6.18396	6.30643	-0.00481878	0.495614	-0.0086823	0.498167
E2.7.1.-; kinase [EC:2.7.1.-]	0.309863	0.999326	0.249335	0.999999	0.656658	0.522288	1.70576	0.956764	1.89397	0.49183	0.297234
ackA; acetate kinase [EC:2.7.2.1]	0.882777	0.999454	0.930415	0.999999	6.38694	6.37678	6.44194	0.0166692	0.431735	0.0416768	0.478174
arcC; carbamate kinase [EC:2.7.2.2]	0.88633	0.999326	0.96417	0.999999	5.49079	5.44254	5.49786	-0.0266085	0.624089	-0.0405611	0.488667
PGK~ pgk; phosphoglycerate kinase [EC:2.7.2.3]	0.933317	0.999326	0.980764	0.999999	6.24461	6.21297	6.3099	-0.0228058	0.472444	-0.0539381	0.492667
lysC; aspartate kinase [EC:2.7.2.4]	0.765688	0.999333	0.964202	1	6.41412	6.35998	6.52802	0.0310174	0.489775	0.0678583	0.49
buk; butyrate kinase [EC:2.7.2.7]	0.502869	0.999326	0.590244	0.999999	4.497	4.62869	4.36967	-0.266573	0.710187	-0.342993	0.3992
argB; acetylglutamate kinase [EC:2.7.2.8]	0.923376	0.999327	0.940906	0.999999	6.13636	6.08057	6.16383	0.00231932	0.582882	0.00369657	0.497834
proB; glutamate 5-kinase [EC:2.7.2.11]	0.842491	0.999326	0.935378	0.999999	6.15364	6.12838	6.17826	-0.0271443	0.498546	-0.0549039	0.476667
pdtaS; two-component system~ sensor histidine kinase PdtaS [EC:2.7.13.3]	0.671014	0.999326	0.649069	0.999999	6.19412	6.22978	6.18206	-0.090551	0.546353	-0.160872	0.410197
ppk; polyphosphate kinase [EC:2.7.4.1]	0.731767	0.999326	0.901854	0.999999	5.76567	5.7183	5.77537	-0.0704456	0.58524	-0.137888	0.471176
E2.7.4.2~ mvaK2; phosphomevalonate kinase [EC:2.7.4.2]	0.437998	0.999326	0.382546	0.999999	1.19834	0.664008	2.06204	1.219	2.65788	0.377212	0.345551
adk~ AK; adenylate kinase [EC:2.7.4.3]	0.931138	0.999326	0.981473	0.999999	6.24845	6.22424	6.3035	-0.0369274	0.468121	-0.082119	0.489333
ndk~ NME; nucleoside-diphosphate kinase [EC:2.7.4.6]	0.613141	0.999326	0.231788	0.999999	2.85125	2.68891	2.99685	0.290807	0.68571	0.34023	0.287238
thiD; hydroxymethylpyrimidine/phosphomethylpyrimidine kinase [EC:2.7.1.49 2.7.4.7]	0.604057	0.999326	0.837822	0.999999	6.00395	5.99578	6.02944	-0.0395185	0.529451	-0.0853566	0.458847
E2.7.4.8~ gmk; guanylate kinase [EC:2.7.4.8]	0.649988	0.999326	0.827817	0.999999	6.21512	6.17449	6.23226	0.0390114	0.401272	0.0968559	0.452
tmk~ DTYMK; dTMP kinase [EC:2.7.4.9]	0.367091	0.999326	0.484699	0.999999	5.14041	4.9892	5.20538	0.152428	0.456486	0.318981	0.369877
cmk; CMP/dCMP kinase [EC:2.7.4.25]	0.858062	0.999326	0.921858	0.999999	6.89823	6.89103	6.92392	-0.0363139	0.517718	-0.0702844	0.475175
thiL; thiamine-monophosphate kinase [EC:2.7.4.16]	0.561573	0.999326	0.802602	0.999999	4.34958	4.34754	4.44225	0.110157	0.548986	0.168577	0.446851
PRPS~ prsA; ribose-phosphate pyrophosphokinase [EC:2.7.6.1]	0.79956	0.999327	0.82479	0.999999	6.69972	6.69818	6.73449	-0.0677032	0.452624	-0.142623	0.454667
thiN~ TPK1~ THI80; thiamine pyrophosphokinase [EC:2.7.6.2]	0.827779	0.999326	0.872265	0.999999	5.88033	5.85349	5.90822	-0.0464971	0.487911	-0.0892097	0.465667
folK; 2-amino-4-hydroxy-6-hydroxymethyldihydropteridine diphosphokinase [EC:2.7.6.3]	0.920496	0.999427	0.918868	0.999999	4.95795	4.9714	4.8779	0.00884754	0.468464	0.020712	0.486838
relA; GTP pyrophosphokinase [EC:2.7.6.5]	0.951761	0.999335	0.971069	0.999999	6.52733	6.52717	6.58392	-0.0115588	0.413082	-0.0249759	0.493667
nadM; nicotinamide-nucleotide adenylyltransferase [EC:2.7.7.1]	0.0207489	0.999315	0.0185801	0.964289	1.30197	1.14305	1.74082	0.670958	0.656328	1.01328	0.115628
E2.7.7.3A~ coaD~ kdtB; pantetheine-phosphate adenylyltransferase [EC:2.7.7.3]	0.931843	0.999326	0.981729	0.999999	6.25047	6.21646	6.30575	-0.0296393	0.474398	-0.0643048	0.493169
cysNC; bifunctional enzyme CysN/CysC [EC:2.7.7.4 2.7.1.25]	0.620639	0.999338	0.763047	0.999999	-3.91597	-3.53857	-4.43907	-0.401175	3.45468	-0.0910583	0.441667
cysN; sulfate adenylyltransferase subunit 1 [EC:2.7.7.4]	0.639918	0.999326	0.803805	0.999999	0.73319	0.719631	0.901409	-0.223009	1.17629	-0.162127	0.444667
cysD; sulfate adenylyltransferase subunit 2 [EC:2.7.7.4]	0.653817	0.999326	0.347192	0.999999	2.7094	2.6001	2.94776	0.202968	0.667317	0.306145	0.327891
sat~ met3; sulfate adenylyltransferase [EC:2.7.7.4]	0.202823	0.999326	0.288089	0.999999	0.182897	-0.0761175	0.28916	0.466196	1.31379	0.304062	0.304
E2.7.7.6; DNA-directed RNA polymerase [EC:2.7.7.6]	0.484816	0.999276	0.507538	0.999399	-10.2748	-9.97198	-10.6955	-0.798443	4.44511	-0.155081	0.422667
pnp~ PNPT1; polyribonucleotide nucleotidyltransferase [EC:2.7.7.8]	0.95821	0.999358	0.953766	0.999999	6.12979	6.06699	6.21742	0.0198631	0.574533	0.0310025	0.485838
UGP2~ galU~ galF; UTP--glucose-1-phosphate uridylyltransferase [EC:2.7.7.9]	0.455448	0.999326	0.5568	0.999999	4.21178	4.1431	4.21178	0.231375	0.705239	0.308243	0.386871
galT~ GALT; UDPglucose--hexose-1-phosphate uridylyltransferase [EC:2.7.7.12]	0.707811	0.999326	0.755726	0.999999	5.59612	5.60989	5.5862	-0.104295	0.538451	-0.172994	0.436
GMPP; mannose-1-phosphate guanylyltransferase [EC:2.7.7.13]	0.599759	0.999326	0.912577	0.999999	-1.64006	-1.82881	-1.35458	0.129179	2.05434	0.036981	0.476333
PCYT1; choline-phosphate cytidylyltransferase [EC:2.7.7.15]	0.785329	0.999348	0.697437	0.999999	-3.05083	-3.48215	-2.73514	0.509871	3.16624	0.097632	0.422193
nadD; nicotinate-nucleotide adenylyltransferase [EC:2.7.7.18]	0.941022	0.999326	0.989348	0.999999	6.28496	6.23872	6.34117	-0.00853218	0.462882	-0.0194195	0.497501
pcnB; poly(A) polymerase [EC:2.7.7.19]	0.906141	0.999435	0.886129	0.999999	3.87143	3.86133	3.94197	0.0282787	0.43526	0.06239	0.474175
manC~ cpsB; mannose-1-phosphate guanylyltransferase [EC:2.7.7.13]	0.440212	0.999326	0.573486	0.999999	5.21063	5.22805	5.0743	-0.152284	0.485081	-0.324916	0.398867
UAP1; UDP-N-acetylglucosamine/UDP-N-acetylgalactosamine diphosphorylase [EC:2.7.7.23 2.7.7.83]	0.142951	0.999326	0.12608	0.999999	3.78909	4.01149	3.11301	-0.632475	0.971117	-0.685069	0.241919
E2.7.7.24~ rfbA~ rffH; glucose-1-phosphate thymidylyltransferase [EC:2.7.7.24]	0.718768	0.999326	0.964348	0.999999	6.01111	6.00319	6.06195	-0.0462297	0.507653	-0.0820762	0.487171
cca; tRNA nucleotidyltransferase (CCA-adding enzyme) [EC:2.7.7.72 3.1.3.- 3.1.4.-]	0.894516	0.999326	0.909418	0.999999	5.88984	5.86849	5.9234	-0.0216969	0.468019	-0.0431879	0.472333
glgC; glucose-1-phosphate adenylyltransferase [EC:2.7.7.27]	0.811441	0.999326	0.839791	0.999999	7.17752	7.18622	7.11991	-0.0561129	0.584396	-0.0963047	0.454333
rfbF; glucose-1-phosphate cytidylyltransferase [EC:2.7.7.33]	0.398069	0.999326	0.326934	0.999999	4.38252	4.61654	4.18716	-0.281489	0.798534	-0.373203	0.328
kdsB; 3-deoxy-manno-octulosonate cytidylyltransferase (CMP-KDO synthetase) [EC:2.7.7.38]	0.72238	0.999327	0.819567	0.999999	4.16216	4.16216	4.17588	0.0569057	0.455447	0.11486	0.443667
tagD; glycerol-3-phosphate cytidylyltransferase [EC:2.7.7.39]	0.261284	0.999326	0.225452	0.999999	2.24464	1.78711	2.53865	0.568155	0.713823	0.649904	0.291667
E2.7.7.41~ CDS1~ CDS2~ cdsA; phosphatidate cytidylyltransferase [EC:2.7.7.41]	0.93031	0.999326	0.980464	0.999999	6.24952	6.20693	6.30779	-0.0390834	0.471198	-0.0804823	0.486333
glnE; [glutamine synthetase] adenylyltransferase / [glutamine synthetase]-adenylyl-L-tyrosine phosphorylase [EC:2.7.7.42 2.7.7.89]	0.506423	0.999326	0.392788	0.999999	-1.19581	-1.63094	-1.09377	0.361066	1.36756	0.279839	0.345218
neuA; N-acylneuraminate cytidylyltransferase [EC:2.7.7.43]	0.131583	0.999326	0.148319	0.999999	4.56373	4.9196	3.99608	-0.681204	0.922942	-0.705128	0.255915
aadA; streptomycin 3"-adenylyltransferase [EC:2.7.7.47]	0.162113	0.999326	0.285567	0.999999	1.11638	1.06647	1.67068	0.579664	0.862041	0.620176	0.30923
ltrA; RNA-directed DNA polymerase [EC:2.7.7.49]	0.397134	0.999326	0.704641	0.999999	2.0662	2.07376	2.01525	-0.145836	0.812906	-0.15322	0.427667
rph; ribonuclease PH [EC:2.7.7.56]	0.619955	0.999326	0.67412	0.999999	3.97359	3.90349	4.13971	0.147245	0.872654	0.170641	0.425525
glnD; [protein-PII] uridylyltransferase [EC:2.7.7.59]	0.50618	0.999326	0.383906	0.999999	-1.19597	-1.61514	-1.09471	0.363136	1.36623	0.270902	0.346884
ispD; 2-C-methyl-D-erythritol 4-phosphate cytidylyltransferase [EC:2.7.7.60]	0.801479	0.999328	0.910674	0.999999	6.4763	6.44022	6.47864	-0.0667412	0.567234	-0.119243	0.475333
murU; N-acetyl-alpha-D-muramate 1-phosphate uridylyltransferase [EC:2.7.7.99]	0.199589	0.997221	0.187625	0.988284	-9.24528	-7.58006	-10.6795	-3.18532	4.52655	-0.627456	0.240333
pgsA~ PGS1; CDP-diacylglycerol---glycerol-3-phosphate 3-phosphatidyltransferase [EC:2.7.8.5]	0.941273	0.999327	0.975256	0.999999	6.00727	5.96314	6.07759	0.0143583	0.465721	0.0285157	0.494502
rfbP; undecaprenyl-phosphate galactose phosphotransferase [EC:2.7.8.6]	0.704192	0.999338	0.811999	0.999999	-6.06438	-5.94743	-6.18788	-0.051333	4.73195	-0.00986933	0.492667
acpS; holo-[acyl-carrier protein] synthase [EC:2.7.8.7]	0.648433	0.999326	0.449162	0.999999	4.26467	4.13412	4.38694	0.170955	0.503286	0.28028	0.368211
mraY; phospho-N-acetylmuramoyl-pentapeptide-transferase [EC:2.7.8.13]	0.929707	0.999326	0.979442	0.999999	6.2785	6.2348	6.33929	-0.0292243	0.471066	-0.0637836	0.490667
mdoB; phosphoglycerol transferase [EC:2.7.8.20]	0.0317743	0.999315	0.0347179	0.992553	1.52824	1.39943	1.84723	0.54853	0.654631	0.849586	0.14995
ppdK; pyruvate~ orthophosphate dikinase [EC:2.7.9.1]	0.964445	0.999334	0.943615	1	6.11597	6.05165	6.21958	0.0317002	0.599401	0.0575793	0.478333
pps~ ppsA; pyruvate~ water dikinase [EC:2.7.9.2]	0.506463	0.999326	0.658426	0.999999	2.43592	2.43589	2.4737	0.17173	0.75177	0.155845	0.422526
selD~ SEPHS; selenide~ water dikinase [EC:2.7.9.3]	0.622133	0.999326	0.579811	0.999999	4.97125	4.91415	5.1971	0.2491	0.785944	0.26784	0.401866
TST~ MPST~ sseA; thiosulfate/3-mercaptopyruvate sulfurtransferase [EC:2.8.1.1 2.8.1.2]	0.807342	0.999355	0.833229	0.999999	0.832102	0.397835	0.892241	0.345661	1.05851	0.267323	0.458847
bioB; biotin synthase [EC:2.8.1.6]	0.876093	0.999326	0.966002	0.999999	6.06272	6.01338	6.08508	-0.0344829	0.586669	-0.0583345	0.481839
assT; arylsulfate sulfotransferase [EC:2.8.2.22]	0.929198	0.999375	0.953907	1	-0.754281	-1.04572	-0.354092	0.019498	1.92114	0.0114003	0.497501
pct; propionate CoA-transferase [EC:2.8.3.1]	0.725652	0.999326	0.632843	0.999999	4.07732	4.00123	4.22769	0.205704	0.930814	0.195358	0.414
OXCT; 3-oxoacid CoA-transferase [EC:2.8.3.5]	0.496496	0.999334	0.529669	0.998706	-10.255	-9.92286	-10.6594	-0.725413	4.3737	-0.138748	0.425667
E2.8.3.5A~ scoA; 3-oxoacid CoA-transferase subunit A [EC:2.8.3.5]	0.456143	0.999326	0.316399	0.999999	-0.497783	-0.812023	0.0178775	0.612382	1.33842	0.419297	0.325667
E2.8.3.5B~ scoB; 3-oxoacid CoA-transferase subunit B [EC:2.8.3.5]	0.612258	0.999326	0.753393	0.999999	1.2658	0.951111	1.40349	0.219922	1.0309	0.196651	0.436188
pcaI; 3-oxoadipate CoA-transferase~ alpha subunit [EC:2.8.3.6]	0.4842	0.999328	0.50874	0.999207	-10.1927	-9.83454	-10.6303	-0.876024	4.41145	-0.164707	0.414333
pcaJ; 3-oxoadipate CoA-transferase~ beta subunit [EC:2.8.3.6]	0.478981	0.99918	0.507176	0.998635	-10.2566	-9.86409	-10.7129	-0.902292	4.2957	-0.187855	0.405
atoD; acetate CoA/acetoacetate CoA-transferase alpha subunit [EC:2.8.3.8 2.8.3.9]	0.545548	0.999326	0.774837	0.999999	3.293	3.28701	3.37877	0.16564	0.910726	0.1675	0.43952
atoA; acetate CoA/acetoacetate CoA-transferase beta subunit [EC:2.8.3.8 2.8.3.9]	0.553794	0.999326	0.64359	0.999999	3.43222	3.36784	3.51571	0.144129	0.906429	0.174156	0.404333
gctA; glutaconate CoA-transferase~ subunit A [EC:2.8.3.12]	0.686835	0.999326	0.370115	0.999999	0.955874	0.780092	1.30071	0.377562	0.84132	0.347941	0.341333
gctB; glutaconate CoA-transferase~ subunit B [EC:2.8.3.12]	0.688789	0.999326	0.370561	0.999999	0.9561	0.778755	1.30038	0.394567	0.830336	0.372618	0.336333
selA; L-seryl-tRNA(Ser) seleniumtransferase [EC:2.9.1.1]	0.0702804	0.999326	0.113693	0.999999	2.68678	2.40968	2.8491	0.503647	0.657562	0.709165	0.230333
lip~ TGL2; triacylglycerol lipase [EC:3.1.1.3]	0.511054	0.999326	0.373842	0.999999	1.78018	1.69805	1.85194	0.224451	0.734603	0.295309	0.339553
pldB; lysophospholipase [EC:3.1.1.5]	0.329471	0.999326	0.598958	0.999999	2.71624	2.71291	2.84381	0.202642	0.741271	0.260994	0.404333
E3.1.1.11; pectinesterase [EC:3.1.1.11]	0.86168	0.999326	0.93531	0.999999	2.732	2.73218	2.7095	-0.0144717	0.993538	-0.0136221	0.49117
E3.1.1.17~ gnl~ RGN; gluconolactonase [EC:3.1.1.17]	0.480708	0.999333	0.522985	0.998976	-10.2702	-9.92066	-10.6863	-0.912507	4.9394	-0.171881	0.414528
pcaD; 3-oxoadipate enol-lactonase [EC:3.1.1.24]	0.482685	0.999157	0.513295	0.998239	-10.2122	-9.90292	-10.5727	-0.778933	4.39257	-0.160447	0.420667
PTH1~ pth~ spoVC; peptidyl-tRNA hydrolase~ PTH1 family [EC:3.1.1.29]	0.932154	0.999326	0.980226	0.999999	6.24909	6.21368	6.31814	-0.0172096	0.467746	-0.0464954	0.495835
PGLS~ pgl~ devB; 6-phosphogluconolactonase [EC:3.1.1.31]	0.389451	0.999326	0.362794	0.999999	3.54988	3.61517	3.46342	-0.151131	0.406916	-0.374199	0.336667
pldA; phospholipase A1/A2 [EC:3.1.1.32 3.1.1.4]	0.311168	0.999326	0.352811	0.999999	3.10241	3.17714	3.06054	-0.187371	0.412748	-0.425174	0.330667
cah; cephalosporin-C deacetylase [EC:3.1.1.41]	0.494381	0.999326	0.389224	0.999999	1.75781	1.66825	2.21605	0.446339	0.831766	0.303411	0.348884
E3.1.1.45; carboxymethylenebutenolidase [EC:3.1.1.45]	0.404788	0.999186	0.444646	0.997109	-9.98983	-9.38207	-10.6274	-1.69841	4.91764	-0.30346	0.358
aes; acetyl esterase [EC:3.1.1.-]	0.232658	0.999326	0.342183	0.999999	-1.46	-1.3378	-1.58135	-0.584471	1.3875	-0.400676	0.331889
E3.1.2.1~ ACH1; acetyl-CoA hydrolase [EC:3.1.2.1]	0.380952	0.999326	0.319502	0.999999	-1.23658	-1.7241	-1.10055	0.459355	1.48643	0.321521	0.326891
gloB~ HAGH; hydroxyacylglutathione hydrolase [EC:3.1.2.6]	0.762465	0.999339	0.865929	0.999999	-2.97875	-3.08415	-2.84524	0.0483011	1.26591	0.0349705	0.484505
frmB~ ESD~ fghA; S-formylglutathione hydrolase [EC:3.1.2.12]	0.487728	0.999328	0.509509	0.998792	-10.2383	-9.86426	-10.6146	-0.845278	4.3454	-0.17777	0.412333
MCH; medium-chain acyl-[acyl-carrier-protein] hydrolase [EC:3.1.2.21]	0.485879	0.999326	0.374638	0.999999	1.19098	0.639654	2.01164	0.999942	2.33887	0.342014	0.350217
E3.1.2.20; acyl-CoA hydrolase [EC:3.1.2.20]	0.303545	0.999326	0.239282	0.999999	0.585521	0.523572	1.66464	1.34987	2.70062	0.465113	0.303565
E3.1.2.23; 4-hydroxybenzoyl-CoA thioesterase [EC:3.1.2.23]	0.497685	0.999336	0.512946	0.998721	-10.2762	-9.94043	-10.6638	-0.850021	4.32098	-0.173322	0.40953
E3.1.3.1~ phoA~ phoB; alkaline phosphatase [EC:3.1.3.1]	0.474241	0.999326	0.466036	0.999999	4.59862	4.47375	4.63461	0.192793	0.447174	0.382422	0.368211
serB~ PSPH; phosphoserine phosphatase [EC:3.1.3.3]	0.767335	0.999326	0.881305	1	3.96005	3.97402	3.91158	0.0437059	0.579375	0.0757979	0.462667
E3.1.3.5; 5'-nucleotidase [EC:3.1.3.5]	0.834506	0.999367	0.890313	1	4.11148	4.11151	4.07167	0.0578039	0.522184	0.108238	0.461
cysQ~ MET22~ BPNT1; 3'(2')~ 5'-bisphosphate nucleotidase [EC:3.1.3.7]	0.673823	0.999326	0.435286	0.999999	2.43265	2.31801	2.50582	0.214032	1.15085	0.190462	0.364878
E3.1.3.8; 3-phytase [EC:3.1.3.8]	0.597044	0.999342	0.675747	0.999988	-9.09401	-9.46215	-8.75898	0.22345	4.59637	0.040635	0.481173
hisB; imidazoleglycerol-phosphate dehydratase / histidinol-phosphatase [EC:4.2.1.19 3.1.3.15]	0.955199	0.999346	0.943268	0.999999	3.82204	3.8103	3.86262	0.00456606	0.574155	0.00632726	0.495667
E3.1.3.16; protein phosphatase [EC:3.1.3.16]	0.576892	0.999326	0.464551	0.999999	6.19583	6.23226	6.14878	-0.117985	0.496594	-0.226422	0.368877
gph; phosphoglycolate phosphatase [EC:3.1.3.18]	0.691823	0.999326	0.82314	0.999999	7.57138	7.59943	7.57138	-0.126417	0.615227	-0.183981	0.451667
E3.1.3.25~ IMPA~ suhB; myo-inositol-1(or 4)-monophosphatase [EC:3.1.3.25]	0.708983	0.999326	0.509973	0.999999	5.20117	5.23647	5.09261	-0.120275	0.46195	-0.263392	0.379207
appA; 4-phytase / acid phosphatase [EC:3.1.3.26 3.1.3.2]	0.263652	0.999326	0.470581	0.999999	0.0908567	-0.0605274	0.146961	0.365366	1.2911	0.219428	0.36088
pgpA; phosphatidylglycerophosphatase A [EC:3.1.3.27]	0.828019	0.999358	0.819562	1	1.21711	1.07287	1.25478	0.109691	0.618925	0.161447	0.454848
pgpB; phosphatidylglycerophosphatase B [EC:3.1.3.27 3.1.3.81 3.1.3.4 3.6.1.27]	0.469493	0.998967	0.506851	0.998344	-10.2424	-9.92263	-10.6698	-0.780513	4.26787	-0.161367	0.416861
E3.1.3.41; 4-nitrophenyl phosphatase [EC:3.1.3.41]	0.485867	0.999326	0.440586	0.999999	1.30509	0.874994	2.03837	1.077	2.49995	0.352945	0.361333
E3.1.3.48; protein-tyrosine phosphatase [EC:3.1.3.48]	0.756923	0.999326	0.761532	0.999999	7.27918	7.30193	7.26018	-0.0629317	0.455112	-0.133917	0.437
plc; phospholipase C [EC:3.1.4.3]	0.817394	0.999354	0.886555	0.999999	-2.8908	-2.31438	-3.13583	-0.148468	2.38627	-0.0612257	0.476
acpD~ azoR; FMN-dependent NADH-azoreductase [EC:1.7.1.17]	0.628771	0.999326	0.449819	0.999999	4.75166	4.88634	4.69431	-0.166918	0.633369	-0.281072	0.36
cpdB; 2'~3'-cyclic-nucleotide 2'-phosphodiesterase / 3'-nucleotidase [EC:3.1.4.16 3.1.3.6]	0.851443	0.999327	0.927495	0.999999	3.15804	3.05824	3.15881	-0.0174181	0.637387	-0.0269333	0.485838
E3.1.4.46~ glpQ~ ugpQ; glycerophosphoryl diester phosphodiesterase [EC:3.1.4.46]	0.934485	0.999389	0.942918	1	6.43059	6.43059	6.45076	0.0328423	0.430206	0.0785411	0.479174
dgt; dGTPase [EC:3.1.5.1]	0.964095	0.999336	0.957708	1	6.0566	6.01049	6.1457	0.0505591	0.600088	0.0764722	0.479333
E3.1.6.1~ aslA; arylsulfatase [EC:3.1.6.1]	0.873259	0.99935	0.655415	0.999999	2.70822	2.45374	2.74508	0.312088	1.12179	0.23681	0.416333
betC; choline-sulfatase [EC:3.1.6.6]	0.717998	0.999326	0.797866	0.999999	0.113249	0.137968	0.111755	0.211359	1.36656	0.15222	0.447184
ARSB; arylsulfatase B [EC:3.1.6.12]	0.56565	0.999333	0.624737	0.999942	-9.07696	-8.86959	-9.34545	-0.588748	4.36303	-0.116995	0.436667
K01138; uncharacterized sulfatase [EC:3.1.6.-]	0.477444	0.999326	0.81376	0.999999	2.35896	2.35896	2.42007	0.117297	0.784853	0.162208	0.448333
sbcB~ exoI; exodeoxyribonuclease I [EC:3.1.11.1]	0.200303	0.994749	0.184683	0.990087	-9.22957	-7.61226	-10.584	-3.07504	4.42046	-0.600496	0.235255
E3.1.11.2~ xthA; exodeoxyribonuclease III [EC:3.1.11.2]	0.903367	0.999431	0.952334	0.999999	6.01828	5.99042	6.02283	-0.00139412	0.416344	-0.00334824	0.4985
E3.1.11.5; exodeoxyribonuclease V [EC:3.1.11.5]	0.955017	0.999371	0.92511	1	3.82396	3.80676	3.86836	0.0214785	0.581027	0.0330286	0.482
rnb; exoribonuclease II [EC:3.1.13.1]	0.26778	0.999326	0.470822	0.999999	0.0913138	-0.0656168	0.149956	0.324211	1.30729	0.186609	0.368211
endA; deoxyribonuclease I [EC:3.1.21.1]	0.264959	0.999326	0.470545	0.999999	0.0914252	-0.0659564	0.146104	0.328244	1.28783	0.201618	0.376667
nfo; deoxyribonuclease IV [EC:3.1.21.2]	0.936242	0.999392	0.948112	0.999999	6.0829	6.06206	6.13882	0.0200008	0.486726	0.0436567	0.482506
hsdR; type I restriction enzyme~ R subunit [EC:3.1.21.3]	0.644631	0.999326	0.741857	0.999999	6.93063	6.94273	6.86055	-0.113324	0.488325	-0.222551	0.436667
hsdS; type I restriction enzyme~ S subunit [EC:3.1.21.3]	0.403272	0.999326	0.489713	0.999999	7.25906	7.33384	7.1671	-0.204768	0.47004	-0.396124	0.371543
E3.1.21.4; type II restriction enzyme [EC:3.1.21.4]	0.498901	0.999326	0.680936	0.999999	0.664469	0.655774	0.820845	-0.27423	1.26297	-0.241712	0.423859
res; type III restriction enzyme [EC:3.1.21.5]	0.399527	0.999326	0.201006	0.999999	2.82585	2.71476	3.13762	0.424064	0.929637	0.417431	0.276574
ruvC; crossover junction endodeoxyribonuclease RuvC [EC:3.1.22.4]	0.599696	0.999326	0.696896	0.999999	5.24307	5.18766	5.41968	0.114889	0.54559	0.249397	0.427524
K01163; uncharacterized protein	0.939822	0.999327	0.962548	0.999999	6.03747	5.99508	6.0717	-0.0166517	0.602062	-0.0281338	0.491667
ENDOG; endonuclease G~ mitochondrial	0.916914	0.999478	0.91679	0.999999	4.77636	4.8159	4.76445	0.0132527	0.540822	0.0260958	0.481667
nuc; micrococcal nuclease [EC:3.1.31.1]	0.437547	0.999326	0.234714	0.999999	-1.47057	-1.88021	-0.460674	0.725544	2.03127	0.367691	0.292902
AMY~ amyA~ malS; alpha-amylase [EC:3.2.1.1]	0.469696	0.999326	0.406356	0.999999	1.14544	0.955095	1.85177	0.846937	2.07102	0.354187	0.348333
E3.2.1.4; endoglucanase [EC:3.2.1.4]	0.556475	0.999326	0.743333	0.999999	5.96081	5.89069	6.10841	0.135103	0.709423	0.183414	0.431667
E3.2.1.8~ xynA; endo-1~4-beta-xylanase [EC:3.2.1.8]	0.907581	0.99944	0.97779	1	2.52691	2.36138	2.6804	0.0201518	0.809445	0.0298252	0.495168
IMA~ malL; oligo-1~6-glucosidase [EC:3.2.1.10]	0.559734	0.999326	0.520443	0.999999	4.87064	5.08634	4.80439	-0.154718	0.630531	-0.219461	0.388667
E3.2.1.14; chitinase [EC:3.2.1.14]	0.814934	0.999327	0.869947	0.999999	1.1347	1.2141	1.1347	0.0909714	0.814165	0.0999902	0.461513
E3.2.1.17; lysozyme [EC:3.2.1.17]	0.298217	0.999326	0.24516	0.999999	1.02995	0.7961	1.91904	1.32442	2.90158	0.455146	0.299567
NEU1; sialidase-1 [EC:3.2.1.18]	0.471327	0.999326	0.577249	0.999999	4.4173	4.46702	4.38545	-0.151896	0.432677	-0.307813	0.393
malZ; alpha-glucosidase [EC:3.2.1.20]	0.541502	0.999326	0.730421	0.999999	6.4219	6.47455	6.27739	-0.164286	0.454538	-0.281116	0.434333
lacZ; beta-galactosidase [EC:3.2.1.23]	0.555305	0.999326	0.642812	0.999999	7.52147	7.59097	7.43797	-0.12271	0.459027	-0.261853	0.40853
MAN2C1; alpha-mannosidase [EC:3.2.1.24]	0.282962	0.999326	0.390396	0.999999	4.3637	4.59782	3.9452	-0.440001	0.806691	-0.513574	0.344219
E3.2.1.25~ MANBA~ manB; beta-mannosidase [EC:3.2.1.25]	0.167733	0.999326	0.18148	0.999999	4.48401	4.64889	3.92181	-0.574476	0.588408	-0.680383	0.272
INV~ sacA; beta-fructofuranosidase [EC:3.2.1.26]	0.621965	0.999326	0.754329	0.999999	5.94716	6.10173	5.86989	-0.128931	0.603898	-0.233646	0.433855
TREH~ treA~ treF; alpha~alpha-trehalase [EC:3.2.1.28]	0.462624	0.999326	0.532721	0.999999	1.65429	1.43115	1.92344	0.394443	1.00954	0.305056	0.384205
uidA~ GUSB; beta-glucuronidase [EC:3.2.1.31]	0.275146	0.999326	0.217285	0.999999	3.26092	3.33002	3.19847	-0.186738	0.404273	-0.463591	0.274667
hya; hyaluronoglucosaminidase [EC:3.2.1.35]	0.292929	0.999326	0.384351	0.999999	4.18712	4.27925	4.15524	-0.188907	0.40121	-0.411943	0.343885
xynB; xylan 1~4-beta-xylosidase [EC:3.2.1.37]	0.138322	0.999326	0.38638	0.999999	2.34914	2.31273	2.89752	0.561377	0.768406	0.658411	0.341553
pulA; pullulanase [EC:3.2.1.41]	0.826886	0.999384	0.829854	0.999999	3.61656	3.62573	3.61275	0.0566631	0.43874	0.12276	0.451
GBA~ srfJ; glucosylceramidase [EC:3.2.1.45]	0.925579	0.99938	0.797436	0.999999	3.88489	3.71376	3.98959	-0.0605844	0.605236	-0.112751	0.449333
NAGLU; alpha-N-acetylglucosaminidase [EC:3.2.1.50]	0.368485	0.999326	0.52242	0.999999	3.4711	3.50768	3.41457	-0.14587	0.474738	-0.309922	0.374
FUCA; alpha-L-fucosidase [EC:3.2.1.51]	0.627042	0.999326	0.77638	0.999999	5.49741	5.46205	5.49741	-0.0972896	0.477141	-0.170719	0.448333
nagZ; beta-N-acetylhexosaminidase [EC:3.2.1.52]	0.956464	0.99933	0.956028	0.999999	5.6828	5.62901	5.71159	0.0410737	0.665731	0.0556935	0.478333
abfA; alpha-N-arabinofuranosidase [EC:3.2.1.55]	0.569704	0.999326	0.521394	0.999999	5.07386	4.98626	5.13256	0.104071	0.522313	0.203654	0.384538
E3.2.1.58; glucan 1~3-beta-glucosidase [EC:3.2.1.58]	0.677241	0.999335	0.528345	1	-6.10368	-5.2552	-6.32292	-0.857844	6.33963	-0.133394	0.378667
sacC~ levB; levanase [EC:3.2.1.65]	0.443935	0.999326	0.878609	0.999999	-0.928574	-1.02065	-0.915767	-0.0471102	1.11198	-0.0418474	0.48
dexB; glucan 1~6-alpha-glucosidase [EC:3.2.1.70]	0.880838	0.999328	0.649484	0.999999	1.86012	1.6601	1.91743	0.165656	0.807478	0.175529	0.414667
gmuG; mannan endo-1~4-beta-mannosidase [EC:3.2.1.78]	0.722694	0.999326	0.583999	0.999999	4.45389	4.33181	4.51248	0.139714	0.571217	0.239414	0.395333
E3.2.1.85~ lacG; 6-phospho-beta-galactosidase [EC:3.2.1.85]	0.474469	0.999326	0.410648	0.999999	0.957049	0.479505	1.73706	1.03411	2.60678	0.345352	0.354667
E3.2.1.86A~ celF; 6-phospho-beta-glucosidase [EC:3.2.1.86]	0.596861	0.999326	0.472035	0.999999	1.46061	1.13517	1.79083	0.363094	1.49408	0.255399	0.367211
E3.2.1.86B~ bglA; 6-phospho-beta-glucosidase [EC:3.2.1.86]	0.301222	0.999326	0.108402	0.999999	5.74746	5.48225	5.85514	0.480504	0.579667	0.602837	0.233256
E3.2.1.89; arabinogalactan endo-1~4-beta-galactosidase [EC:3.2.1.89]	0.359736	0.999326	0.50838	0.999999	4.31272	4.46901	4.10612	-0.228089	0.685701	-0.348359	0.376208
treC; trehalose-6-phosphate hydrolase [EC:3.2.1.93]	0.0558866	0.999326	0.0231275	0.989558	2.23848	1.99924	2.48632	0.493835	0.32177	1.27514	0.135
glvA; maltose-6'-phosphate glucosidase [EC:3.2.1.122]	0.377308	0.999326	0.274091	0.999999	2.71321	2.17418	2.95407	0.612324	0.905817	0.51853	0.306898
csn; chitosanase [EC:3.2.1.132]	0.829337	0.999363	0.750581	0.999999	-1.29649	-1.4532	-0.895615	0.19436	1.70426	0.117898	0.443186
aguA; alpha-glucuronidase [EC:3.2.1.139]	0.77596	0.999326	0.951866	0.999999	1.1394	1.0795	1.21954	-0.0404494	0.824721	-0.0501594	0.485838
iunH; purine nucleosidase [EC:3.2.2.1]	0.591242	0.999326	0.298142	0.999999	3.57623	3.27454	4.01455	0.269762	0.972652	0.297525	0.313667
amn; AMP nucleosidase [EC:3.2.2.4]	0.336129	0.999326	0.413034	0.999999	3.36761	3.45558	3.31918	-0.139573	0.445887	-0.311218	0.358
mtnN~ mtn~ pfs; adenosylhomocysteine nucleosidase [EC:3.2.2.9]	0.647805	0.999326	0.72053	0.999999	5.85199	5.85199	5.83452	-0.0837883	0.387026	-0.214908	0.433855
tag; DNA-3-methyladenine glycosylase I [EC:3.2.2.20]	0.169972	0.999326	0.193433	0.999999	4.20933	4.04394	4.37508	0.396702	0.612897	0.633685	0.274575
alkA; DNA-3-methyladenine glycosylase II [EC:3.2.2.21]	0.780271	0.999331	0.631985	0.999999	1.18621	1.11583	1.19164	0.231285	0.931387	0.223821	0.411333
rihA; pyrimidine-specific ribonucleoside hydrolase [EC:3.2.-.-]	0.27499	0.999326	0.224067	0.999999	2.6803	2.4135	2.82193	0.492241	0.942214	0.457115	0.292236
E3.3.1.1~ ahcY; adenosylhomocysteinase [EC:3.3.1.1]	0.196968	0.999326	0.333175	0.999999	3.685	3.65506	3.95899	0.328515	0.571664	0.521274	0.329
entB~ dhbB~ vibB~ mxcF; bifunctional isochorismate lyase / aryl carrier protein [EC:3.3.2.1 6.3.2.14]	0.470758	0.998735	0.510104	0.998325	-10.2504	-9.90855	-10.6215	-0.713718	4.36491	-0.14299	0.424
CARP~ pepA; leucyl aminopeptidase [EC:3.4.11.1]	0.607616	0.999326	0.809358	0.999999	1.61303	1.56953	1.61909	0.0523828	0.620455	0.0720188	0.455848
pepN; aminopeptidase N [EC:3.4.11.2]	0.525697	0.999326	0.347871	0.999999	2.05535	1.61615	2.31118	0.718662	1.65433	0.37494	0.328557
pepT; tripeptide aminopeptidase [EC:3.4.11.4]	0.893902	0.999326	0.959125	0.999999	6.05039	6.05039	6.0104	-0.00166723	0.453971	-0.00366234	0.498667
pip; proline iminopeptidase [EC:3.4.11.5]	0.630218	0.999326	0.253149	0.999999	1.91234	1.65804	2.43725	0.627067	0.833517	0.407371	0.305565
pepA; glutamyl aminopeptidase [EC:3.4.11.7]	0.0131561	0.999034	0.0170969	0.974787	-1.13489	-1.95336	0.207585	1.94831	1.68479	1.05607	0.112629
pepP; Xaa-Pro aminopeptidase [EC:3.4.11.9]	0.947468	0.999341	0.970016	0.999999	6.35294	6.34625	6.46393	-0.00937327	0.470836	-0.0233359	0.492667
E3.4.11.14; cytosol alanyl aminopeptidase [EC:3.4.11.14]	0.583574	0.999326	0.940992	0.999999	-2.34023	-3.16156	-1.79905	-0.1611	5.08921	-0.0289054	0.48084
map; methionyl aminopeptidase [EC:3.4.11.18]	0.815049	0.999328	0.89417	0.999999	6.74568	6.74466	6.80676	-0.0488861	0.522957	-0.0994928	0.468177
dmpA~ dap; D-aminopeptidase [EC:3.4.11.19]	0.58055	0.999326	0.572343	0.999999	-0.873533	-1.14365	-0.702978	0.322788	1.35076	0.251344	0.397201
DNPEP; aspartyl aminopeptidase [EC:3.4.11.21]	0.842112	0.999326	0.907793	0.999999	5.16916	5.11937	5.20459	-0.0317789	0.679457	-0.0438289	0.477174
pepD; dipeptidase D [EC:3.4.13.-]	0.86807	0.999326	0.923595	0.999999	6.35597	6.35427	6.40234	-0.00249752	0.401289	-0.00749244	0.496333
pepQ; Xaa-Pro dipeptidase [EC:3.4.13.9]	0.353179	0.999326	0.13868	0.999999	3.71616	3.42056	3.88767	0.499268	0.975158	0.481677	0.248917
DPEP; membrane dipeptidase [EC:3.4.13.19]	0.95558	0.999329	0.853026	0.999999	5.50219	5.44699	5.531	0.0460163	0.676002	0.0628957	0.458667
DPP3; dipeptidyl-peptidase III [EC:3.4.14.4]	0.727748	0.999326	0.826595	0.999999	3.93838	3.9469	3.91291	0.0484735	0.569166	0.0922797	0.455333
DPP4~ CD26; dipeptidyl-peptidase 4 [EC:3.4.14.5]	0.691481	0.999326	0.686285	0.999999	4.16205	4.24074	4.16182	0.127527	0.695619	0.18858	0.422
pepX; X-Pro dipeptidyl-peptidase [EC:3.4.14.11]	0.674802	0.999326	0.464939	0.999999	1.90124	1.69334	2.44916	0.521259	1.24137	0.325511	0.361213
dcp; peptidyl-dipeptidase Dcp [EC:3.4.15.5]	0.857108	0.999397	0.864187	0.999999	4.96249	4.95396	4.97583	0.037158	0.573511	0.0638083	0.467844
E3.4.16.4; D-alanyl-D-alanine carboxypeptidase [EC:3.4.16.4]	0.848021	0.999326	0.930961	0.999999	5.74811	5.68	5.75672	-0.00882349	0.726633	-0.0132895	0.489
cpg; glutamate carboxypeptidase [EC:3.4.17.11]	0.214138	0.999326	0.0558462	0.996933	0.836869	0.71295	1.57015	0.911533	1.0323	0.604255	0.172942
ldcA; muramoyltetrapeptide carboxypeptidase [EC:3.4.17.13]	0.240729	0.999326	0.285608	0.999999	3.53181	3.68733	3.47721	-0.14821	0.362899	-0.442956	0.319333
E3.4.17.19; carboxypeptidase Taq [EC:3.4.17.19]	0.212069	0.999326	0.23984	0.999999	2.89801	2.83663	3.35478	0.4884	0.7122	0.594481	0.294568
APEH; acylaminoacyl-peptidase [EC:3.4.19.1]	0.388123	0.999326	0.685384	0.999999	-3.26947	-3.2305	-3.27589	0.50083	3.67337	0.117616	0.424
pcp; pyroglutamyl-peptidase [EC:3.4.19.3]	0.383829	0.999326	0.275047	0.999999	1.7837	1.50427	2.08779	0.484372	0.992156	0.416397	0.304232
iadA; beta-aspartyl-dipeptidase (metallo-type) [EC:3.4.19.-]	0.311677	0.999326	0.388745	0.999999	1.28345	1.0578	1.4518	0.371354	0.754279	0.447885	0.339887
yqgT; g-D-glutamyl-meso-diaminopimelate peptidase [EC:3.4.19.11]	0.240862	0.999326	0.271098	0.999999	3.87975	4.06782	3.44609	-0.586376	0.844486	-0.560394	0.303
sspA; glutamyl endopeptidase [EC:3.4.21.19]	0.330428	0.999326	0.325752	0.999766	-8.54054	-9.24894	-4.97644	3.05063	6.38756	0.451338	0.303899
PREP; prolyl oligopeptidase [EC:3.4.21.26]	0.553352	0.999326	0.481923	0.999999	2.0825	1.8779	2.21304	0.288614	0.976869	0.259728	0.367544
lon; ATP-dependent Lon protease [EC:3.4.21.53]	0.903049	0.999513	0.933132	0.999999	6.32945	6.26643	6.41406	0.0389462	0.593163	0.0708104	0.473333
ptrB; oligopeptidase B [EC:3.4.21.83]	0.254412	0.998955	0.181158	0.997856	-7.66331	-6.60876	-8.76109	-2.25184	3.75462	-0.515013	0.256667
lexA; repressor LexA [EC:3.4.21.88]	0.952802	0.999369	0.862736	0.999999	6.04284	5.99268	6.06849	0.0235943	0.526307	0.0484283	0.459
clpP~ CLPP; ATP-dependent Clp protease~ protease subunit [EC:3.4.21.92]	0.62606	0.999326	0.665953	0.999999	6.89033	6.92148	6.79676	-0.170951	0.509374	-0.261278	0.418194
E3.4.21.96; lactocepin [EC:3.4.21.96]	0.0971049	0.999326	0.133453	0.999999	1.05816	0.92826	1.62684	0.636506	0.987996	0.660156	0.245333
BLMH~ pepC; bleomycin hydrolase [EC:3.4.22.40]	0.840801	0.999352	0.769393	0.999999	4.46464	4.45621	4.62145	0.224851	0.79859	0.228166	0.442333
colA; microbial collagenase [EC:3.4.24.3]	0.478853	0.998709	0.516176	0.997634	-10.2647	-9.92822	-10.6579	-0.725033	4.63193	-0.135782	0.428667
aur; aureolysin [EC:3.4.24.29]	0.46908	0.999332	0.479517	0.999999	-7.96196	-8.52244	-4.1404	2.35007	8.12619	0.299823	0.364212
IDE~ ide; insulysin [EC:3.4.24.56]	0.482196	0.999331	0.500358	0.99901	-10.236	-9.90381	-10.6466	-0.847564	4.31615	-0.16614	0.415667
KAE1~ tsaD~ QRI7; N6-L-threonylcarbamoyladenine synthase [EC:2.3.1.234]	0.940207	0.999386	0.922901	0.999999	6.44911	6.38906	6.57041	0.0694373	0.514092	0.142237	0.473667
prlC; oligopeptidase A [EC:3.4.24.70]	0.458893	0.999326	0.350192	0.999999	-1.20785	-1.66969	-1.09302	0.397064	1.41641	0.303903	0.329333
hslV~ clpQ; ATP-dependent HslUV protease~ peptidase subunit HslV [EC:3.4.25.2]	0.523931	0.999326	0.37499	0.999999	2.00108	1.87762	2.709	0.513378	1.20246	0.375508	0.343333
fnr; CRP/FNR family transcriptional regulator~ anaerobic regulatory protein	0.752543	0.999326	0.927689	0.999999	5.62812	5.56528	5.66524	0.0141588	0.630999	0.0229624	0.484
yhgE; putative membrane protein	0.413161	0.999326	0.309417	0.999999	5.25366	4.99005	5.28997	0.234859	0.43067	0.461211	0.324
E3.5.1.1~ ansA~ ansB; L-asparaginase [EC:3.5.1.1]	0.686026	0.999326	0.659257	0.999999	6.01871	5.99502	6.17355	0.0788152	0.438226	0.200019	0.412333
glsA~ GLS; glutaminase [EC:3.5.1.2]	0.616818	0.999326	0.675883	0.999999	4.12597	4.13806	4.10387	-0.059932	0.614838	-0.0968487	0.424667
E3.5.1.4~ amiE; amidase [EC:3.5.1.4]	0.618947	0.999326	0.726059	0.999999	-0.250243	-0.265539	-0.226514	0.236223	0.828613	0.240767	0.425333
ureC; urease subunit alpha [EC:3.5.1.5]	0.311279	0.999326	0.238574	0.999999	0.487667	0.380077	1.51595	1.19241	2.55721	0.460713	0.292569
ureB; urease subunit beta [EC:3.5.1.5]	0.305602	0.999326	0.237739	0.999999	0.482059	0.382501	1.51761	1.25077	2.55722	0.486255	0.292902
ureA; urease subunit gamma [EC:3.5.1.5]	0.305645	0.999326	0.238179	0.999999	0.485762	0.375213	1.5154	1.26507	2.5626	0.481134	0.294667
purU; formyltetrahydrofolate deformylase [EC:3.5.1.10]	0.358767	0.999326	0.420274	0.999999	3.40254	3.48255	3.35348	-0.146995	0.436647	-0.325434	0.355548
E3.5.1.11; penicillin amidase [EC:3.5.1.11]	0.407208	0.99857	0.425549	0.997352	-9.93747	-9.2195	-10.6581	-1.68298	4.74355	-0.316144	0.349217
K01436; amidohydrolase [EC:3.5.1.-]	0.542085	0.999326	0.49221	0.999999	2.45271	2.33814	2.51279	0.173744	0.653256	0.19614	0.376
argE; acetylornithine deacetylase [EC:3.5.1.16]	0.943579	0.999424	0.950959	0.999999	3.89459	3.89441	3.89575	0.000957643	0.557978	0.00143671	0.499167
dapE; succinyl-diaminopimelate desuccinylase [EC:3.5.1.18]	0.609258	0.999326	0.496786	0.999999	5.69271	5.57341	5.73867	0.0951595	0.386718	0.232777	0.373875
E3.5.1.24; choloylglycine hydrolase [EC:3.5.1.24]	0.213634	0.999326	0.182825	0.999999	5.71865	5.84059	5.57931	-0.225468	0.4036	-0.491303	0.270243
nagA~ AMDHD2; N-acetylglucosamine-6-phosphate deacetylase [EC:3.5.1.25]	0.850678	0.999427	0.95102	0.999999	6.10548	6.00735	6.17987	-0.0046503	0.404053	-0.00918714	0.494502
AGA~ aspG; N4-(beta-N-acetylglucosaminyl)-L-asparaginase [EC:3.5.1.26]	0.815291	0.999342	0.727675	0.999999	-1.10475	-1.41571	-0.749638	0.258609	1.71817	0.15445	0.432667
xlyAB; N-acetylmuramoyl-L-alanine amidase [EC:3.5.1.28]	0.563662	0.999326	0.610853	0.999999	3.20795	3.21195	3.12727	-0.117373	0.630624	-0.181941	0.406531
amiABC; N-acetylmuramoyl-L-alanine amidase [EC:3.5.1.28]	0.758738	0.999326	0.893444	0.999999	7.32612	7.27484	7.52974	0.121569	0.61351	0.205789	0.462179
cwlJ~ sleB; N-acetylmuramoyl-L-alanine amidase [EC:3.5.1.28]	0.843321	0.999326	0.883533	0.999999	5.5181	5.5181	5.51334	-0.0482419	0.719899	-0.0627303	0.465178
hipO; hippurate hydrolase [EC:3.5.1.32]	0.781893	0.999332	0.565891	0.999999	2.39151	2.3477	2.50881	0.289801	0.912308	0.243941	0.387871
nylB; 6-aminohexanoate-oligomer exohydrolase [EC:3.5.1.46]	0.476214	0.999176	0.519771	0.998378	-10.2842	-9.98928	-10.6919	-0.944911	4.71881	-0.174504	0.415528
PDF~ def; peptide deformylase [EC:3.5.1.88]	0.949654	0.999327	0.948729	0.999999	6.83226	6.75975	6.90062	-0.00856493	0.398697	-0.0189556	0.491
DPYS~ dht~ hydA; dihydropyrimidinase [EC:3.5.2.2]	0.592382	0.999326	0.571077	0.999999	4.24655	4.21999	4.40645	0.183839	0.77455	0.233953	0.401333
URA4~ pyrC; dihydroorotase [EC:3.5.2.3]	0.933822	0.999326	0.956	0.999999	6.32347	6.28721	6.37628	-0.0381896	0.463324	-0.0816795	0.475508
allB; allantoinase [EC:3.5.2.5]	0.0203302	0.999263	0.0131582	0.948498	1.3062	1.21873	1.77053	0.64906	0.642891	0.99611	0.0976341
hutI~ AMDHD1; imidazolonepropionase [EC:3.5.2.7]	0.261223	0.999326	0.488366	0.999999	3.00974	3.04939	3.00886	0.158742	0.622985	0.268066	0.383206
E3.5.2.10; creatinine amidohydrolase [EC:3.5.2.10]	0.841671	0.999367	0.610358	0.999999	1.5063	1.42978	1.5765	0.105607	0.64457	0.149054	0.399333
hyuA; N-methylhydantoinase A [EC:3.5.2.14]	0.365526	0.999326	0.753728	0.999999	-1.18405	-1.20116	-1.01356	0.207337	1.29589	0.141539	0.443519
hyuB; N-methylhydantoinase B [EC:3.5.2.14]	0.368837	0.999326	0.759902	0.999999	-1.17917	-1.19485	-1.02964	0.248896	1.29124	0.165166	0.434667
E3.5.3.1~ rocF~ arg; arginase [EC:3.5.3.1]	0.0431991	0.999326	0.0629444	0.999323	0.913621	0.649523	1.17132	0.514349	0.593182	0.781511	0.19027
arcA; arginine deiminase [EC:3.5.3.6]	0.926801	0.999354	0.814053	0.999999	2.6478	2.63059	2.67012	0.0387553	0.523613	0.0685467	0.455848
hutG; formiminoglutamase [EC:3.5.3.8]	0.76444	0.999339	0.818195	0.999999	-5.56203	-5.56203	-4.11051	0.433674	7.61321	0.0754316	0.459667
speB; agmatinase [EC:3.5.3.11]	0.424743	0.999326	0.670093	0.999999	4.38146	4.34198	4.76136	0.362252	0.696811	0.424233	0.420193
DDAH~ ddaH; dimethylargininase [EC:3.5.3.18]	0.0955952	0.999326	0.155433	0.998408	-4.29691	-4.76026	-3.9599	0.980447	1.51729	0.619534	0.246
allA; ureidoglycolate lyase [EC:4.3.2.3]	0.18866	0.999326	0.158105	0.999999	-1.37756	-1.78484	-0.604546	0.866917	1.4802	0.568248	0.257914
codA; cytosine deaminase [EC:3.5.4.1]	0.73531	0.999326	0.763106	0.999999	-0.715313	-0.833312	-0.495293	0.343355	1.81436	0.172458	0.439333
ade; adenine deaminase [EC:3.5.4.2]	0.281158	0.999326	0.258539	0.999999	4.36834	4.23449	4.54832	0.290577	0.598453	0.462566	0.30923
E3.5.4.3~ guaD; guanine deaminase [EC:3.5.4.3]	0.208189	0.999326	0.262937	0.999999	4.10771	3.96907	4.34203	0.280794	0.67475	0.41833	0.310563
add~ ADA; adenosine deaminase [EC:3.5.4.4]	0.392477	0.999326	0.492611	0.999999	3.66618	3.55202	3.66618	0.189868	0.575265	0.326681	0.374333
cdd~ CDA; cytidine deaminase [EC:3.5.4.5]	0.915665	0.999497	0.923365	1	6.13039	6.08792	6.18924	0.0216839	0.509871	0.0381626	0.485172
folD; methylenetetrahydrofolate dehydrogenase (NADP+) / methenyltetrahydrofolate cyclohydrolase [EC:1.5.1.5 3.5.4.9]	0.932282	0.999326	0.980512	0.999999	6.2485	6.21429	6.30662	-0.0216751	0.470164	-0.042464	0.494502
purNH; phosphoribosylglycinamide/phosphoribosylaminoimidazolecarboxamide formyltransferase [EC:2.1.2.2 2.1.2.3]	0.910732	0.999335	0.968311	0.999999	1.56126	1.44076	1.65663	0.0487574	0.979423	0.0472943	0.484667
comEB; dCMP deaminase [EC:3.5.4.12]	0.929776	0.999327	0.978707	0.999999	6.24371	6.21335	6.30395	-0.0434521	0.463106	-0.086147	0.484667
dcd; dCTP deaminase [EC:3.5.4.13]	0.906217	0.999419	0.959529	1	0.481228	0.481228	0.74075	0.0364459	1.30787	0.0288089	0.492169
GCH1~ folE; GTP cyclohydrolase IA [EC:3.5.4.16]	0.843776	0.999435	0.67137	0.999999	5.16412	5.13313	5.2489	0.0600172	0.44682	0.141085	0.417667
hisI; phosphoribosyl-AMP cyclohydrolase [EC:3.5.4.19]	0.113633	0.999326	0.121397	0.999999	3.68011	3.94851	3.27764	-0.576476	0.71409	-0.738875	0.234333
E3.5.5.1; nitrilase [EC:3.5.5.1]	0.331302	0.999132	0.30234	0.997529	-8.76758	-7.60592	-10.0212	-2.28455	4.66953	-0.430499	0.298234
ppa; inorganic pyrophosphatase [EC:3.6.1.1]	0.501221	0.999326	0.661263	0.999999	4.09785	3.97878	4.38616	0.307304	0.868681	0.306372	0.421526
acyP; acylphosphatase [EC:3.6.1.7]	0.308997	0.999326	0.250744	0.999999	4.95495	5.03247	4.75785	-0.205779	0.416187	-0.405558	0.298333
nudF; ADP-ribose pyrophosphatase [EC:3.6.1.13]	0.392096	0.999326	0.365716	0.999999	6.32784	6.50675	6.25038	-0.238864	0.50769	-0.400638	0.335222
dut~ DUT; dUTP pyrophosphatase [EC:3.6.1.23]	0.781594	0.999326	0.913344	0.999999	6.16919	6.14733	6.1877	-0.0461471	0.45691	-0.0931664	0.471176
hisE; phosphoribosyl-ATP pyrophosphohydrolase [EC:3.6.1.31]	0.313266	0.999326	0.228925	0.999999	1.45029	1.30884	1.50235	0.189823	0.494613	0.244606	0.281
ppx-gppA; exopolyphosphatase / guanosine-5'-triphosphate~3'-diphosphate pyrophosphatase [EC:3.6.1.11 3.6.1.40]	0.398621	0.999326	0.560663	0.999999	5.42472	5.60802	5.36982	-0.153592	0.465367	-0.352946	0.391869
apaH; bis(5'-nucleosyl)-tetraphosphatase (symmetrical) [EC:3.6.1.41]	0.841826	0.999347	0.913521	0.999999	-1.61687	-1.36845	-1.98863	-0.147775	1.4623	-0.0997372	0.473509
mgtA~ mgtB; Mg2+-importing ATPase [EC:3.6.3.2]	0.948133	0.999352	0.951591	0.999999	2.83002	2.6633	2.8565	-0.0290447	0.892736	-0.0354658	0.490836
copB; Cu2+-exporting ATPase [EC:3.6.3.4]	0.77355	0.999326	0.69583	0.999999	5.84572	5.87457	5.80269	-0.0672484	0.460533	-0.136807	0.419
zntA; Cd2+/Zn2+-exporting ATPase [EC:3.6.3.3 3.6.3.5]	0.752526	0.999326	0.852482	0.999999	6.36425	6.36461	6.34487	-0.0932906	0.537689	-0.146576	0.454667
E3.6.3.8; Ca2+-transporting ATPase [EC:3.6.3.8]	0.535916	0.999326	0.560921	0.999999	6.6584	6.55461	6.74844	0.116279	0.444263	0.252345	0.386
kdpA; K+-transporting ATPase ATPase A chain [EC:3.6.3.12]	0.433165	0.999326	0.47887	0.999999	4.97444	4.88298	5.02175	0.133486	0.481614	0.2889	0.373667
kdpB; K+-transporting ATPase ATPase B chain [EC:3.6.3.12]	0.434103	0.999326	0.56701	0.999999	4.90436	4.8533	4.96041	0.13291	0.489216	0.322881	0.397
kdpC; K+-transporting ATPase ATPase C chain [EC:3.6.3.12]	0.425264	0.999326	0.565202	0.999999	4.89067	4.81793	4.95349	0.144792	0.486311	0.349124	0.387537
arsA~ ASNA1~ GET3; arsenite/tail-anchored protein-transporting ATPase [EC:3.6.3.16 3.6.3.-]	0.348132	0.999326	0.441418	0.999999	0.156447	0.288014	0.102294	-0.261506	0.722568	-0.34085	0.35988
FAH~ fahA; fumarylacetoacetase [EC:3.7.1.2]	0.469326	0.999003	0.497865	0.99805	-10.2262	-9.7954	-10.6622	-0.935481	4.26787	-0.195305	0.403199
KYNU~ kynU; kynureninase [EC:3.7.1.3]	0.429255	0.999328	0.415165	0.999999	-7.94554	-8.4377	-5.12539	2.4583	6.23263	0.37361	0.336221
E3.8.1.2; 2-haloacid dehalogenase [EC:3.8.1.2]	0.109145	0.999326	0.0793347	0.999999	4.07195	3.81354	4.2307	0.389281	0.431564	0.803495	0.201599
pdaA; peptidoglycan-N-acetylmuramic acid deacetylase [EC:3.5.1.-]	0.877771	0.999326	0.869021	0.999999	5.30613	5.30596	5.32096	-0.0370968	0.676231	-0.0569741	0.467511
oadA; oxaloacetate decarboxylase~ alpha subunit [EC:4.1.1.3]	0.896113	0.999326	0.944158	0.999999	5.66063	5.60769	5.66963	-0.00426908	0.647435	-0.00549069	0.495
oadB; oxaloacetate decarboxylase~ beta subunit [EC:4.1.1.3]	0.960552	0.999328	0.856641	0.999999	6.31245	6.27423	6.37113	0.0398385	0.556156	0.0702698	0.454667
oadG; oxaloacetate decarboxylase~ gamma subunit [EC:4.1.1.3]	0.572939	0.999326	0.727382	0.999999	0.561412	0.554427	0.766826	-0.24591	1.33115	-0.176107	0.428
adc; acetoacetate decarboxylase [EC:4.1.1.4]	0.547108	0.999331	0.588664	0.999711	-9.5965	-9.98257	-8.96336	0.996639	4.9557	0.175448	0.415528
alsD~ budA~ aldC; acetolactate decarboxylase [EC:4.1.1.5]	0.44819	0.999326	0.38916	0.999999	1.18289	0.659078	2.01336	1.12522	2.65914	0.367074	0.349
oxc; oxalyl-CoA decarboxylase [EC:4.1.1.8]	0.817868	0.999326	0.646332	0.999999	0.139709	-1.0711	0.537457	0.815652	2.7898	0.257506	0.415528
panD; aspartate 1-decarboxylase [EC:4.1.1.11]	0.921915	0.999447	0.96347	0.999999	4.63076	4.63061	4.73531	0.010162	0.459497	0.0245376	0.492169
E4.1.1.15~ gadB~ gadA~ GAD; glutamate decarboxylase [EC:4.1.1.15]	0.902721	0.999327	0.923774	0.999999	3.89378	3.90365	3.89354	-0.015955	0.603265	-0.0291503	0.482333
E4.1.1.17~ ODC1~ speC~ speF; ornithine decarboxylase [EC:4.1.1.17]	0.469689	0.999326	0.423572	0.999999	1.11189	0.638028	1.83328	1.02628	2.54971	0.340245	0.363545
E4.1.1.18~ ldcC~ cadA; lysine decarboxylase [EC:4.1.1.18]	0.296677	0.999326	0.376416	0.999999	2.1558	2.00659	2.24943	0.273531	0.680397	0.36702	0.341667
E4.1.1.19; arginine decarboxylase [EC:4.1.1.19]	0.436196	0.999326	0.416719	0.999999	-0.486371	-0.628711	0.023803	0.532909	1.44484	0.355424	0.352
adiA; arginine decarboxylase [EC:4.1.1.19]	0.488398	0.999282	0.510133	0.998476	-10.2307	-9.87396	-10.646	-0.892351	4.26764	-0.180007	0.410197
speA; arginine decarboxylase [EC:4.1.1.19]	0.714278	0.999326	0.767793	1	4.067	4.067	4.07295	0.0644192	0.53466	0.121212	0.442667
lysA; diaminopimelate decarboxylase [EC:4.1.1.20]	0.950849	0.99934	0.950763	0.999999	6.33875	6.32194	6.42722	0.00224608	0.48647	0.00574018	0.498333
purE; 5-(carboxyamino)imidazole ribonucleotide mutase [EC:5.4.99.18]	0.938104	0.999378	0.974129	0.999999	6.20838	6.1807	6.29778	-0.00816605	0.49062	-0.0196051	0.495168
purK; 5-(carboxyamino)imidazole ribonucleotide synthase [EC:6.3.4.18]	0.171194	0.999326	0.113881	0.999999	3.2812	2.53878	3.54076	0.936267	1.28232	0.681919	0.236588
pyrF; orotidine-5'-phosphate decarboxylase [EC:4.1.1.23]	0.929579	0.999326	0.979564	0.999999	6.24789	6.21595	6.30636	-0.0113273	0.469442	-0.0244209	0.495835
ppc; phosphoenolpyruvate carboxylase [EC:4.1.1.31]	0.618756	0.999326	0.932526	1	-0.895919	-0.822453	-0.914397	-0.0652676	2.22797	-0.0218167	0.487504
E4.1.1.32~ pckA~ PCK; phosphoenolpyruvate carboxykinase (GTP) [EC:4.1.1.32]	0.31202	0.999326	0.505997	0.999999	3.29837	3.16207	3.55574	0.272986	0.663962	0.349383	0.377541
MVD~ mvaD; diphosphomevalonate decarboxylase [EC:4.1.1.33]	0.438828	0.999326	0.383692	0.999999	1.18911	0.666068	2.06316	1.20611	2.58086	0.3884	0.35
PPCDC~ coaC; phosphopantothenoylcysteine decarboxylase [EC:4.1.1.36]	0.649382	0.999334	0.611043	0.999999	-3.13771	-2.78546	-3.82143	-0.664509	2.33557	-0.255341	0.411529
hemE~ UROD; uroporphyrinogen decarboxylase [EC:4.1.1.37]	0.311317	0.999326	0.254418	0.999999	4.4534	4.15385	4.50365	0.414825	0.543967	0.462982	0.3
pcaC; 4-carboxymuconolactone decarboxylase [EC:4.1.1.44]	0.920231	0.999327	0.974433	0.999999	5.36873	5.346	5.36961	-0.00225345	0.468476	-0.00416952	0.498167
trpC; indole-3-glycerol phosphate synthase [EC:4.1.1.48]	0.50631	0.999326	0.554041	0.999999	5.66269	5.71544	5.64921	-0.159005	0.522353	-0.264612	0.389667
E4.1.1.49~ pckA; phosphoenolpyruvate carboxykinase (ATP) [EC:4.1.1.49]	0.588882	0.999326	0.638413	0.999999	5.69508	5.7629	5.61457	-0.099521	0.424543	-0.239922	0.413
speD~ AMD1; S-adenosylmethionine decarboxylase [EC:4.1.1.50]	0.494105	0.999326	0.4137	0.999999	3.56278	3.49857	3.66145	0.228586	0.794195	0.250769	0.35055
psd~ PISD; phosphatidylserine decarboxylase [EC:4.1.1.65]	0.930214	0.999328	0.912663	0.999999	5.22704	5.20668	5.32278	0.0382213	0.471992	0.0708154	0.475508
gcdA; glutaconyl-CoA decarboxylase [EC:4.1.1.70]	0.677995	0.999326	0.666761	0.999999	3.35968	3.2925	3.41592	0.148478	0.894162	0.150108	0.422193
dmpH~ xylI~ nahK; 2-oxo-3-hexenedioate decarboxylase [EC:4.1.1.77]	0.473082	0.99931	0.51362	0.999278	-10.249	-9.92444	-10.6348	-0.770587	4.28151	-0.160586	0.418527
deoC~ DERA; deoxyribose-phosphate aldolase [EC:4.1.2.4]	0.928663	0.999389	0.861924	0.999999	6.25861	6.22884	6.30826	0.0455861	0.397387	0.105614	0.463845
ltaE; threonine aldolase [EC:4.1.2.48]	0.650052	0.999326	0.578204	0.999999	5.33877	5.31624	5.57778	0.232636	0.676815	0.288528	0.398534
xfp~ xpk; xylulose-5-phosphate/fructose-6-phosphate phosphoketolase [EC:4.1.2.9 4.1.2.22]	0.951716	0.99934	0.684493	0.999999	3.69199	3.59264	3.69643	0.130817	0.545395	0.179093	0.420526
ALDO; fructose-bisphosphate aldolase~ class I [EC:4.1.2.13]	0.670112	0.999327	0.637734	0.999999	-1.59234	-1.56456	-1.78331	-0.239994	1.18272	-0.189082	0.417333
FBA~ fbaA; fructose-bisphosphate aldolase~ class II [EC:4.1.2.13]	0.789269	0.999326	0.728808	0.999999	6.92528	6.95466	6.87573	-0.120559	0.516702	-0.214561	0.428191
eda; 2-dehydro-3-deoxyphosphogluconate aldolase / (4S)-4-hydroxy-2-oxoglutarate aldolase [EC:4.1.2.14 4.1.3.42]	0.883276	0.999326	0.924262	1	6.06785	6.00764	6.13547	0.0311428	0.61634	0.0449248	0.478174
E2.5.1.54~ aroF~ aroG~ aroH; 3-deoxy-7-phosphoheptulonate synthase [EC:2.5.1.54]	0.654657	0.999326	0.788522	0.999999	4.8994	4.98402	4.89937	-0.1675	0.681473	-0.197299	0.43852
kdsA; 2-dehydro-3-deoxyphosphooctonate aldolase (KDO 8-P synthase) [EC:2.5.1.55]	0.773069	0.999328	0.861915	0.999999	4.01918	4.02012	3.99725	0.0337345	0.531908	0.0627875	0.459333
fucA; L-fuculose-phosphate aldolase [EC:4.1.2.17]	0.794176	0.999327	0.8231	0.999999	5.40088	5.33496	5.4693	0.0849008	0.653096	0.113325	0.452
rhaD; rhamnulose-1-phosphate aldolase [EC:4.1.2.19]	0.713554	0.999326	0.567209	0.999999	3.42139	3.3153	3.59093	0.23768	0.740867	0.303427	0.392869
garL; 2-dehydro-3-deoxyglucarate aldolase [EC:4.1.2.20]	0.455141	0.999326	0.57221	0.999999	2.38683	2.15512	2.45723	0.209168	1.01947	0.217543	0.395333
folB; 7~8-dihydroneopterin aldolase/epimerase/oxygenase [EC:4.1.2.25 5.1.99.8 1.13.11.81]	0.831443	0.999387	0.958985	0.999999	4.17866	4.22443	4.11735	0.0331424	0.536778	0.0622064	0.483
lacD; tagatose 1~6-diphosphate aldolase [EC:4.1.2.40]	0.324263	0.999326	0.401582	0.999999	1.27949	0.777781	2.1912	1.27939	2.42528	0.44494	0.351333
E4.1.3.1~ aceA; isocitrate lyase [EC:4.1.3.1]	0.422705	0.998513	0.435652	0.996753	-9.90869	-9.22494	-10.657	-1.47091	4.40134	-0.302678	0.349333
aceB~ glcB; malate synthase [EC:2.3.3.9]	0.311569	0.996746	0.308911	0.994135	-9.62675	-8.50973	-10.7036	-2.30344	4.38293	-0.455583	0.286333
E4.1.3.3~ nanA~ NPL; N-acetylneuraminate lyase [EC:4.1.3.3]	0.565289	0.999326	0.459543	0.999999	5.3021	5.41007	5.15519	-0.188494	0.450593	-0.368116	0.365545
E4.1.3.4~ HMGCL~ hmgL; hydroxymethylglutaryl-CoA lyase [EC:4.1.3.4]	0.590769	0.999326	0.71224	0.999999	1.54196	1.39639	1.76112	0.289886	1.03324	0.238319	0.423859
E2.3.3.10; hydroxymethylglutaryl-CoA synthase [EC:2.3.3.10]	0.438498	0.999326	0.381652	0.999999	1.19933	0.661833	2.06357	1.22396	2.59639	0.390706	0.347667
citF; citrate lyase subunit alpha / citrate CoA-transferase [EC:2.8.3.10]	0.510044	0.999326	0.620196	0.999999	1.27623	1.55157	1.21652	-0.184515	0.761096	-0.263196	0.407864
citE; citrate lyase subunit beta / citryl-CoA lyase [EC:4.1.3.34]	0.48348	0.999326	0.616308	0.999999	1.27577	1.54662	1.22118	-0.175077	0.741477	-0.266142	0.407
citD; citrate lyase subunit gamma (acyl carrier protein)	0.63625	0.999326	0.804925	0.999999	1.08082	1.16473	1.03553	-0.072723	0.730796	-0.0873521	0.449667
CS~ gltA; citrate synthase [EC:2.3.3.1]	0.965181	0.99933	0.913699	0.999999	6.09372	6.00402	6.16242	0.0466387	0.648433	0.0680498	0.471333
leuA~ IMS; 2-isopropylmalate synthase [EC:2.3.3.13]	0.936892	0.999326	0.950416	0.999999	6.20565	6.14189	6.22823	-0.00298925	0.569674	-0.00542655	0.496834
E2.2.1.6L~ ilvB~ ilvG~ ilvI; acetolactate synthase I/II/III large subunit [EC:2.2.1.6]	0.670507	0.999326	0.669184	0.999999	6.96083	7.00825	6.90679	-0.131224	0.530098	-0.214463	0.414333
E2.2.1.6S~ ilvH~ ilvN; acetolactate synthase I/III small subunit [EC:2.2.1.6]	0.789944	0.999326	0.864671	0.999999	6.57538	6.54852	6.57538	-0.115919	0.620368	-0.166128	0.456514
E2.5.1.56~ neuB; N-acetylneuraminate synthase [EC:2.5.1.56]	0.165122	0.999326	0.176842	0.999999	3.47314	3.89567	3.02763	-0.704363	0.97116	-0.642392	0.267911
trpE; anthranilate synthase component I [EC:4.1.3.27]	0.454843	0.999326	0.561233	0.999999	5.52245	5.59745	5.51392	-0.17344	0.510687	-0.30142	0.39
trpG; anthranilate synthase component II [EC:4.1.3.27]	0.619485	0.999326	0.777959	0.999999	5.61313	5.61313	5.6127	-0.0894187	0.537183	-0.170761	0.444
prpC; 2-methylcitrate synthase [EC:2.3.3.5]	0.492731	0.99934	0.521254	0.998483	-10.2129	-9.85221	-10.6569	-0.863351	4.31218	-0.166374	0.40953
menB; naphthoate synthase [EC:4.1.3.36]	0.926708	0.99933	0.724886	0.999999	3.69862	3.82875	3.65534	-0.130187	0.459544	-0.238183	0.429
dxs; 1-deoxy-D-xylulose-5-phosphate synthase [EC:2.2.1.7]	0.873767	0.999326	0.96946	0.999999	6.25124	6.2273	6.33739	-0.00473777	0.538269	-0.00879596	0.496667
pabA; para-aminobenzoate synthetase component II [EC:2.6.1.85]	0.506486	0.999326	0.447709	0.999999	-1.01917	-1.21302	-0.531861	0.671659	1.95893	0.31867	0.364667
pabB; para-aminobenzoate synthetase component I [EC:2.6.1.85]	0.276234	0.999326	0.39179	0.999999	2.09956	1.99607	2.12797	0.252872	0.656229	0.353336	0.347333
mhpE; 4-hydroxy 2-oxovalerate aldolase [EC:4.1.3.39]	0.651807	0.999328	0.480722	0.999999	3.03348	2.92419	3.10711	0.12986	0.412786	0.276722	0.367
tnaA; tryptophanase [EC:4.1.99.1]	0.484096	0.999326	0.53268	0.999999	2.4812	2.36739	2.60752	0.227761	0.871781	0.254039	0.381667
E4.1.99.2; tyrosine phenol-lyase [EC:4.1.99.2]	0.914076	0.999346	0.840929	0.999999	-0.968906	-1.17927	-0.678394	0.140491	1.69247	0.0834433	0.451849
phrB; deoxyribodipyrimidine photo-lyase [EC:4.1.99.3]	0.303508	0.999329	0.257315	0.999999	-7.07963	-8.3791	-4.77074	2.76338	5.72947	0.458686	0.291
cynT~ can; carbonic anhydrase [EC:4.2.1.1]	0.226416	0.999326	0.25634	0.999999	3.08978	3.03104	3.21494	0.196786	0.419723	0.476699	0.300667
cah; carbonic anhydrase [EC:4.2.1.1]	0.0883619	0.999285	0.0931182	0.999635	-7.05276	-9.28606	-3.1702	5.08714	5.86041	0.773465	0.20893
E4.2.1.2A~ fumA~ fumB; fumarate hydratase~ class I [EC:4.2.1.2]	0.705716	0.999326	0.80801	0.999999	4.00586	4.00586	3.99167	0.0452543	0.508619	0.0900763	0.45085
E4.2.1.2AA~ fumA; fumarate hydratase subunit alpha [EC:4.2.1.2]	0.959946	0.999327	0.889199	0.999999	5.59834	5.52209	5.64131	0.0550312	0.705282	0.0651048	0.468333
E4.2.1.2AB~ fumB; fumarate hydratase subunit beta [EC:4.2.1.2]	0.959341	0.999328	0.89054	1	5.59739	5.52455	5.64052	0.0519754	0.703173	0.0650578	0.470843
E4.2.1.2B~ fumC~ FH; fumarate hydratase~ class II [EC:4.2.1.2]	0.547638	0.999326	0.580659	0.999999	3.3863	3.42771	3.31856	-0.14787	0.605446	-0.242908	0.391203
ACO~ acnA; aconitate hydratase [EC:4.2.1.3]	0.965675	0.999341	0.866144	0.999999	5.84528	5.75071	5.88507	0.0485288	0.623365	0.0712175	0.462512
acnB; aconitate hydratase 2 / 2-methylisocitrate dehydratase [EC:4.2.1.3 4.2.1.99]	0.42717	0.999326	0.3253	0.999999	-1.2228	-1.65185	-1.09209	0.405733	1.39788	0.303419	0.325891
araD; D-arabinonate dehydratase [EC:4.2.1.5]	0.396526	0.999271	0.45387	0.996889	-9.98091	-9.37208	-10.5914	-1.78427	5.20131	-0.311138	0.359333
dgoD; galactonate dehydratase [EC:4.2.1.6]	0.796287	0.999341	0.94035	0.999999	-1.41553	-1.4192	-1.37997	-0.0309327	1.20957	-0.0250395	0.492169
uxaA; altronate hydrolase [EC:4.2.1.7]	0.426768	0.999326	0.556633	0.999999	5.24355	5.33363	5.24076	-0.182746	0.539604	-0.313791	0.395868
uxuA; mannonate dehydratase [EC:4.2.1.8]	0.572714	0.999326	0.817345	0.999999	5.70705	5.68598	5.70816	-0.098254	0.654355	-0.170305	0.451667
ilvD; dihydroxy-acid dehydratase [EC:4.2.1.9]	0.854596	0.999381	0.760612	0.999999	6.38515	6.33324	6.46296	0.0729859	0.581255	0.116144	0.443
ENO~ eno; enolase [EC:4.2.1.11]	0.944032	0.999326	0.957413	0.999999	6.34381	6.34381	6.36065	-0.0442967	0.432038	-0.0913221	0.48084
edd; phosphogluconate dehydratase [EC:4.2.1.12]	0.494185	0.998197	0.525598	0.999114	-10.1941	-9.87379	-10.5647	-0.729102	4.35516	-0.147322	0.424192
paaF~ echA; enoyl-CoA hydratase [EC:4.2.1.17]	0.37711	0.998876	0.430835	0.997748	-9.96786	-9.30209	-10.6715	-1.82481	5.02717	-0.329318	0.351667
hisB; imidazoleglycerol-phosphate dehydratase [EC:4.2.1.19]	0.964615	0.999337	0.926845	0.999999	5.77302	5.69576	5.79777	0.0282136	0.641812	0.0437152	0.476333
trpA; tryptophan synthase alpha chain [EC:4.2.1.20]	0.558326	0.999326	0.571859	0.999999	5.76518	5.79366	5.74788	-0.109674	0.504492	-0.200382	0.393333
trpB; tryptophan synthase beta chain [EC:4.2.1.20]	0.555797	0.999326	0.583515	0.999999	5.66535	5.71016	5.64956	-0.120496	0.502681	-0.214588	0.396534
CBS; cystathionine beta-synthase [EC:4.2.1.22]	0.281478	0.999329	0.18115	0.999279	-7.14665	-5.69858	-8.1626	-2.24247	4.07749	-0.485416	0.257667
hemB~ ALAD; porphobilinogen synthase [EC:4.2.1.24]	0.552889	0.999326	0.630392	0.999999	4.15188	4.04352	4.3245	0.148339	0.692916	0.231793	0.410863
pduC; propanediol dehydratase large subunit [EC:4.2.1.28]	0.855075	0.999384	0.766519	0.999999	0.646867	0.522026	0.972204	0.199179	0.914607	0.215956	0.442667
leuC~ IPMI-L; 3-isopropylmalate/(R)-2-methylmalate dehydratase large subunit [EC:4.2.1.33 4.2.1.35]	0.655816	0.999326	0.84161	0.999999	6.23167	6.2792	6.23164	-0.164049	0.599627	-0.22951	0.450333
leuD~ IPMI-S; 3-isopropylmalate/(R)-2-methylmalate dehydratase small subunit [EC:4.2.1.33 4.2.1.35]	0.939837	0.999326	0.950335	0.999999	6.11685	6.0572	6.14403	0.00257786	0.577567	0.00468188	0.497501
gudD; glucarate dehydratase [EC:4.2.1.40]	0.849077	0.999357	0.63523	0.999999	0.941935	0.809046	1.00078	0.160837	0.816537	0.161655	0.413862
kdgD; 5-dehydro-4-deoxyglucarate dehydratase [EC:4.2.1.41]	0.473227	0.999052	0.517582	0.998517	-10.2071	-9.86001	-10.6244	-0.873446	4.27887	-0.17356	0.413529
garD; galactarate dehydratase [EC:4.2.1.42]	0.51201	0.999326	0.49453	0.999999	1.14099	0.872228	1.33269	0.332154	1.21314	0.26193	0.38
rfbG; CDP-glucose 4~6-dehydratase [EC:4.2.1.45]	0.386129	0.999326	0.317163	0.999999	4.28235	4.5316	4.11596	-0.301606	0.81274	-0.387103	0.318667
E4.2.1.46~ rfbB~ rffG; dTDP-glucose 4~6-dehydratase [EC:4.2.1.46]	0.887664	0.999326	0.956968	0.999999	6.2112	6.21119	6.26428	-0.0280353	0.471378	-0.0632861	0.483
gmd~ GMDS; GDPmannose 4~6-dehydratase [EC:4.2.1.47]	0.148776	0.999326	0.206466	0.999999	4.86503	4.9717	4.53494	-0.355338	0.439783	-0.693145	0.278
hutU~ UROC1; urocanate hydratase [EC:4.2.1.49]	0.260813	0.999326	0.48765	0.999999	3.0113	3.05052	3.00999	0.181031	0.622222	0.276159	0.378874
pheC; cyclohexadienyl dehydratase [EC:4.2.1.51 4.2.1.91]	0.20367	0.993637	0.186117	0.989684	-9.26209	-7.61607	-10.7225	-3.04119	4.47567	-0.606265	0.234
dapA; 4-hydroxy-tetrahydrodipicolinate synthase [EC:4.3.3.7]	0.79977	0.999377	0.811708	0.999999	6.64042	6.57452	6.75039	0.0792207	0.467917	0.163814	0.444852
crt; enoyl-CoA hydratase [EC:4.2.1.17]	0.670227	0.999326	0.717853	0.999999	5.25899	5.32759	5.2113	-0.138245	0.743945	-0.157706	0.434189
hemD~ UROS; uroporphyrinogen-III synthase [EC:4.2.1.75]	0.604857	0.999326	0.679657	0.999999	4.03234	4.03719	3.98744	0.0938849	0.521645	0.184429	0.420526
prpD; 2-methylcitrate dehydratase [EC:4.2.1.79]	0.423711	0.999337	0.450379	0.998522	-9.96808	-9.33526	-10.6489	-1.531	4.63517	-0.289907	0.359667
PCBD~ phhB; 4a-hydroxytetrahydrobiopterin dehydratase [EC:4.2.1.96]	0.327281	0.999146	0.31297	0.997439	-8.7231	-7.62141	-9.94009	-2.22625	4.68296	-0.42702	0.298234
cynS; cyanate lyase [EC:4.2.1.104]	0.475768	0.998923	0.512344	0.997383	-10.2072	-9.86603	-10.6576	-0.830837	4.3466	-0.164884	0.417667
hysA~ hylA~ hylB; hyaluronate lyase [EC:4.2.2.1]	0.557265	0.999326	0.543954	0.999999	-0.95504	-1.25941	-0.703446	0.417972	1.39524	0.280233	0.388537
pel; pectate lyase [EC:4.2.2.2]	0.544906	0.999331	0.596266	0.99988	-9.62143	-9.95273	-9.08475	1.11593	5.40714	0.180008	0.416
ogl; oligogalacturonide lyase [EC:4.2.2.6]	0.465352	0.999326	0.756733	0.999999	-0.0735947	-0.11967	0.071489	-0.288398	1.69568	-0.186544	0.438
E4.2.2.10; pectin lyase [EC:4.2.2.10]	0.867516	0.999337	0.892497	0.999999	-0.573845	-0.572989	-0.597071	-0.115606	1.50138	-0.0734702	0.469
thrC; threonine synthase [EC:4.2.3.1]	0.955219	0.999329	0.919733	1	6.31752	6.28517	6.39802	0.0554862	0.45596	0.103719	0.472509
mgsA; methylglyoxal synthase [EC:4.2.3.3]	0.964716	0.999363	0.950969	0.999999	6.36377	6.29631	6.415	0.0193898	0.625488	0.0290776	0.487667
aroB; 3-dehydroquinate synthase [EC:4.2.3.4]	0.963022	0.999331	0.960588	0.999999	6.10221	6.04276	6.18534	0.0138624	0.581932	0.020828	0.492169
aroC; chorismate synthase [EC:4.2.3.5]	0.956905	0.999356	0.965562	0.999999	6.13104	6.07074	6.22637	-0.000329113	0.587223	-0.000693347	0.499167
queD~ ptpS~ PTS; 6-pyruvoyltetrahydropterin/6-carboxytetrahydropterin synthase [EC:4.2.3.12 4.1.2.50]	0.420396	0.999326	0.425157	0.999999	4.75537	4.68589	4.83197	0.127017	0.405462	0.305863	0.355667
cysK; cysteine synthase A [EC:2.5.1.47]	0.789726	0.999355	0.729464	0.999999	6.66846	6.57734	6.71848	0.0653296	0.445623	0.148259	0.427191
metB; cystathionine gamma-synthase [EC:2.5.1.48]	0.360124	0.999326	0.280865	0.999999	2.20027	1.9871	2.31033	0.254557	0.834668	0.340943	0.302566
metY; O-acetylhomoserine (thiol)-lyase [EC:2.5.1.49]	0.911598	0.999327	0.949377	0.999999	6.91624	6.84753	6.9457	-0.0123472	0.598919	-0.0211192	0.486333
aspA; aspartate ammonia-lyase [EC:4.3.1.1]	0.218098	0.999326	0.24775	0.999999	3.25631	3.17566	3.3498	0.251984	0.743696	0.402197	0.296568
hutH~ HAL; histidine ammonia-lyase [EC:4.3.1.3]	0.420327	0.999326	0.738467	0.999999	3.30923	3.32738	3.28632	0.0784792	0.625871	0.138309	0.434333
E4.3.1.4; formiminotetrahydrofolate cyclodeaminase [EC:4.3.1.4]	0.562716	0.999326	0.408976	0.999999	0.631083	0.403225	0.979283	0.391086	1.06236	0.30879	0.353882
hemC~ HMBS; hydroxymethylbilane synthase [EC:2.5.1.61]	0.498143	0.999326	0.550739	0.999999	4.80284	4.71166	4.9906	0.213801	0.605696	0.320338	0.388204
E4.3.1.12~ ocd; ornithine cyclodeaminase [EC:4.3.1.12]	0.0247358	0.999326	0.0566187	0.999907	2.3756	1.78455	2.49691	0.711551	0.45272	1.11797	0.181333
E4.3.1.15; diaminopropionate ammonia-lyase [EC:4.3.1.15]	0.462581	0.999326	0.401239	0.999999	3.09875	2.96243	3.20612	0.226777	0.728484	0.307586	0.356
E4.3.1.17~ sdaA~ sdaB~ tdcG; L-serine dehydratase [EC:4.3.1.17]	0.571803	0.999326	0.619966	0.999999	6.71517	6.62441	6.83712	0.0935855	0.435759	0.240821	0.41053
dsdA; D-serine dehydratase [EC:4.3.1.18]	0.736027	0.999334	0.593708	0.999999	0.585531	0.499474	0.640497	0.286731	0.94726	0.252648	0.397534
E4.3.1.19~ ilvA~ tdcB; threonine dehydratase [EC:4.3.1.19]	0.963953	0.999328	0.914572	1	5.7898	5.73066	5.82092	0.040813	0.647068	0.0627499	0.473176
argH~ ASL; argininosuccinate lyase [EC:4.3.2.1]	0.948272	0.999327	0.956066	0.999999	6.21629	6.18575	6.25201	-0.00892235	0.464295	-0.017896	0.491
purB~ ADSL; adenylosuccinate lyase [EC:4.3.2.2]	0.92959	0.999326	0.976863	0.999999	6.2486	6.21202	6.30334	-0.023825	0.478176	-0.0465053	0.493502
CTH; cystathionine gamma-lyase [EC:4.4.1.1]	0.792069	0.999357	0.259819	0.999999	-2.25685	-3.27477	-1.25152	1.083	7.57502	0.165753	0.305667
GLO1~ gloA; lactoylglutathione lyase [EC:4.4.1.5]	0.869423	0.999326	0.969158	0.999999	6.24467	6.21651	6.33026	0.0106387	0.566137	0.0179034	0.495333
metC; cystathionine beta-lyase [EC:4.4.1.8]	0.3957	0.999326	0.374418	0.999999	1.39309	0.87084	2.13923	0.987192	2.24592	0.394869	0.340553
E4.4.1.11; methionine-gamma-lyase [EC:4.4.1.11]	0.879159	0.999384	0.768476	0.999999	0.629018	0.578817	0.635859	0.241862	0.94227	0.184551	0.435521
E4.6.1.1; adenylate cyclase [EC:4.6.1.1]	0.362634	0.999326	0.444123	0.999999	0.538072	0.201519	0.592467	0.448135	1.09314	0.33576	0.360667
ispF; 2-C-methyl-D-erythritol 2~4-cyclodiphosphate synthase [EC:4.6.1.12]	0.962571	0.999334	0.961323	0.999999	6.099	6.03802	6.19701	0.022153	0.593276	0.0400483	0.487171
plc; 1-phosphatidylinositol phosphodiesterase [EC:4.6.1.13]	0.540615	0.99933	0.551751	0.999999	-4.00326	-4.95389	-3.72575	1.12688	4.91261	0.200857	0.387204
hemH~ FECH; protoporphyrin/coproporphyrin ferrochelatase [EC:4.99.1.1 4.99.1.9]	0.406716	0.999326	0.375859	0.999999	1.32822	1.22863	2.20291	0.68214	1.70467	0.424465	0.342667
alr; alanine racemase [EC:5.1.1.1]	0.898252	0.999455	0.959547	0.999999	6.35589	6.30322	6.43557	0.00273246	0.438474	0.00542849	0.497667
murI; glutamate racemase [EC:5.1.1.3]	0.93694	0.999326	0.979673	0.999999	6.2312	6.20171	6.29068	-0.0513273	0.492484	-0.0977993	0.491503
prdF; proline racemase [EC:5.1.1.4]	0.059897	0.999326	0.083661	0.999788	1.44677	1.33995	1.78033	0.509716	0.684878	0.770925	0.205931
dapF; diaminopimelate epimerase [EC:5.1.1.7]	0.912691	0.999472	0.930466	0.999999	6.27686	6.25119	6.35338	0.034662	0.493295	0.0681268	0.478507
racD; aspartate racemase [EC:5.1.1.13]	0.863823	0.999326	0.633608	0.999999	4.21306	4.12449	4.23732	0.107158	0.381912	0.204088	0.411333
rpe~ RPE; ribulose-phosphate 3-epimerase [EC:5.1.3.1]	0.678168	0.999326	0.745062	0.999999	6.49593	6.51541	6.44787	-0.113208	0.479716	-0.20947	0.439333
galE~ GALE; UDP-glucose 4-epimerase [EC:5.1.3.2]	0.943219	0.999365	0.948396	0.999999	6.54743	6.53844	6.62713	-0.00136805	0.456375	-0.00327893	0.497
galM~ GALM; aldose 1-epimerase [EC:5.1.3.3]	0.899219	0.999327	0.955354	0.999999	6.69743	6.69731	6.71057	0.000850761	0.409941	0.00124554	0.498834
RENBP; N-acylglucosamine 2-epimerase [EC:5.1.3.8]	0.934502	0.999372	0.883444	0.999999	4.15198	4.05989	4.17698	-0.0215696	0.478577	-0.0476238	0.477507
nanE; N-acylglucosamine-6-phosphate 2-epimerase [EC:5.1.3.9]	0.922421	0.999327	0.888509	0.999999	5.19302	5.174	5.21856	0.0319277	0.525297	0.0540685	0.469667
rfbC~ rmlC; dTDP-4-dehydrorhamnose 3~5-epimerase [EC:5.1.3.13]	0.76498	0.999327	0.888487	0.999999	5.94005	5.93969	5.99917	-0.0364356	0.452847	-0.0856452	0.466178
wecB; UDP-N-acetylglucosamine 2-epimerase (non-hydrolysing) [EC:5.1.3.14]	0.745671	0.999339	0.952902	0.999999	5.67277	5.70206	5.66755	0.013746	0.372351	0.0360012	0.490333
nicE~ maiA; maleate isomerase [EC:5.2.1.1]	0.00930208	0.988152	0.0170823	0.975294	-4.81192	-7.58718	-3.66077	3.93135	3.27595	1.25899	0.109297
nagL; maleylpyruvate isomerase [EC:5.2.1.4]	0.49381	0.998269	0.525194	0.997858	-10.2337	-9.9017	-10.6504	-0.837506	4.30088	-0.164072	0.412667
E5.2.1.8; peptidylprolyl isomerase [EC:5.2.1.8]	0.42484	0.999326	0.462966	0.999999	3.63964	3.68941	3.58434	-0.109541	0.453997	-0.252281	0.364
TPI~ tpiA; triosephosphate isomerase (TIM) [EC:5.3.1.1]	0.871244	0.999466	0.966135	0.999999	6.43114	6.38876	6.54268	-0.00779716	0.493321	-0.0171337	0.493
araA; L-arabinose isomerase [EC:5.3.1.4]	0.632952	0.999326	0.657125	0.999999	5.08345	5.19516	4.9602	-0.135462	0.47051	-0.244936	0.411863
xylA; xylose isomerase [EC:5.3.1.5]	0.500807	0.999326	0.425152	0.999999	2.78863	2.64101	3.11685	0.300144	0.665902	0.395632	0.358214
rpiA; ribose 5-phosphate isomerase A [EC:5.3.1.6]	0.451574	0.999326	0.366398	0.999999	2.19101	1.65183	2.46348	0.813939	1.73113	0.402815	0.335
rpiB; ribose 5-phosphate isomerase B [EC:5.3.1.6]	0.874579	0.999415	0.88776	1	6.26269	6.18891	6.39088	0.0527343	0.587439	0.086833	0.463512
manA~ MPI; mannose-6-phosphate isomerase [EC:5.3.1.8]	0.329962	0.999326	0.305426	0.999999	5.12522	5.03734	5.18295	0.163131	0.465768	0.351116	0.313562
GPI~ pgi; glucose-6-phosphate isomerase [EC:5.3.1.9]	0.946122	0.999327	0.977802	0.999999	6.26999	6.23406	6.35026	-0.0391791	0.489594	-0.0732944	0.485
xylS~ yicI; alpha-D-xyloside xylohydrolase [EC:3.2.1.177]	0.341447	0.999326	0.49446	0.999999	4.86836	4.91944	4.75368	-0.198629	0.432823	-0.376465	0.381333
uxaC; glucuronate isomerase [EC:5.3.1.12]	0.559108	0.999326	0.826023	0.999999	5.4695	5.43244	5.48424	-0.175814	0.678159	-0.241984	0.457514
rhaA; L-rhamnose isomerase [EC:5.3.1.14]	0.334278	0.999326	0.394308	0.999999	2.68825	2.65091	3.08298	0.37218	0.751261	0.468128	0.34855
hisA; phosphoribosylformimino-5-aminoimidazole carboxamide ribotide isomerase [EC:5.3.1.16]	0.929961	0.999326	0.949156	0.999999	6.10894	6.05177	6.13546	-0.00414697	0.578823	-0.00639612	0.497168
kduI; 4-deoxy-L-threo-5-hexosulose-uronate ketol-isomerase [EC:5.3.1.17]	0.210496	0.999326	0.283168	0.999999	4.97539	5.00326	4.77131	-0.263094	0.455492	-0.530747	0.316667
hyi~ gip; hydroxypyruvate isomerase [EC:5.3.1.22]	0.493314	0.999326	0.669397	0.999999	-1.10562	-1.12285	-0.967838	0.16408	1.04868	0.161108	0.426333
trpF; phosphoribosylanthranilate isomerase [EC:5.3.1.24]	0.646126	0.999326	0.664918	0.999999	5.75307	5.76782	5.68296	-0.0554519	0.403138	-0.139201	0.422
fucI; L-fucose/D-arabinose isomerase [EC:5.3.1.25 5.3.1.3]	0.16295	0.999326	0.115318	0.999999	2.57978	2.38268	2.77762	0.256016	0.612687	0.514061	0.23059
E5.3.1.26~ lacA~ lacB; galactose-6-phosphate isomerase [EC:5.3.1.26]	0.300902	0.999326	0.232689	0.999999	1.50967	1.4057	2.58261	1.25051	2.62343	0.469517	0.294902
rhaA; L-rhamnose isomerase / sugar isomerase [EC:5.3.1.14 5.3.1.-]	0.636134	0.999339	0.700824	0.999999	-7.95632	-8.47778	-5.8024	0.657789	6.30476	0.106146	0.429857
praC~ xylH; 4-oxalocrotonate tautomerase [EC:5.3.2.6]	0.365279	0.999326	0.377297	0.999999	4.18118	4.22768	3.93824	-0.226615	0.642323	-0.334193	0.33922
idi~ IDI; isopentenyl-diphosphate Delta-isomerase [EC:5.3.3.2]	0.433891	0.999326	0.304915	0.999999	2.00503	1.74	2.59998	0.802441	1.34582	0.437358	0.315561
E5.3.4.1; protein disulfide-isomerase [EC:5.3.4.1]	0.694091	0.999337	0.880652	0.999999	-5.31982	-5.04784	-5.64163	0.22437	4.56391	0.044161	0.478174
PGAM~ gpmA; 2~3-bisphosphoglycerate-dependent phosphoglycerate mutase [EC:5.4.2.11]	0.610182	0.999326	0.338359	0.999999	4.48992	4.25519	4.7289	0.424296	0.820539	0.400128	0.326891
pgm; phosphoglucomutase [EC:5.4.2.2]	0.951248	0.999329	0.973977	0.999999	6.32733	6.29141	6.3942	-0.0220595	0.481392	-0.0415387	0.491333
pgmB; beta-phosphoglucomutase [EC:5.4.2.6]	0.354027	0.999326	0.16767	0.999999	3.56065	3.30134	3.77752	0.423592	0.551065	0.559905	0.264
deoB; phosphopentomutase [EC:5.4.2.7]	0.933954	0.999326	0.917781	0.999999	5.34272	5.36426	5.26687	-0.0534324	0.530546	-0.0901917	0.466667
manB; phosphomannomutase [EC:5.4.2.8]	0.685727	0.999326	0.745593	0.999999	4.04534	4.04534	4.0455	0.0651894	0.495322	0.136195	0.433855
pepM; phosphoenolpyruvate phosphomutase [EC:5.4.2.9]	0.411735	0.999334	0.42778	0.999999	-7.65947	-8.55407	-6.74429	1.84063	5.1429	0.316016	0.346333
kamA; lysine 2~3-aminomutase [EC:5.4.3.2]	0.56194	0.999326	0.670461	0.999999	2.88655	2.84382	3.1059	0.164456	0.726425	0.208841	0.416861
kamD; beta-lysine 5~6-aminomutase alpha subunit [EC:5.4.3.3]	0.542858	0.999326	0.602543	0.999999	0.642914	0.518506	0.905911	0.292089	1.01343	0.260811	0.410197
hemL; glutamate-1-semialdehyde 2~1-aminomutase [EC:5.4.3.8]	0.753068	0.999326	0.826212	0.999999	4.95533	4.95533	4.96219	-0.0662651	0.691392	-0.0981719	0.447333
glmS~ mutS~ mamA; methylaspartate mutase sigma subunit [EC:5.4.99.1]	0.393282	0.999328	0.204751	0.999999	-5.18379	-4.73315	-6.08657	-1.22729	2.50089	-0.355561	0.269577
MUT; methylmalonyl-CoA mutase [EC:5.4.99.2]	0.960611	0.999373	0.929195	0.999999	4.8216	4.8058	4.86536	0.0157065	0.576036	0.0245093	0.481506
E5.4.99.2A~ mcmA1; methylmalonyl-CoA mutase~ N-terminal domain [EC:5.4.99.2]	0.597498	0.999326	0.735982	0.999999	0.572819	0.441888	0.756341	0.208269	1.1491	0.180614	0.433189
E5.4.99.2B~ mcmA2; methylmalonyl-CoA mutase~ C-terminal domain [EC:5.4.99.2]	0.578416	0.999326	0.630288	0.999999	0.724422	0.615661	1.00495	0.307371	1.02138	0.259904	0.412667
glf; UDP-galactopyranose mutase [EC:5.4.99.9]	0.851795	0.999326	0.957518	0.999999	5.42036	5.42094	5.35086	-0.00666308	0.514134	-0.0138309	0.495835
INO1~ ISYNA1; myo-inositol-1-phosphate synthase [EC:5.5.1.4]	0.334187	0.999326	0.410488	0.999999	3.36669	3.44205	3.32047	-0.156038	0.447849	-0.33171	0.344552
YARS~ tyrS; tyrosyl-tRNA synthetase [EC:6.1.1.1]	0.951073	0.999339	0.978312	0.999999	6.29227	6.24838	6.38264	0.00539936	0.486176	0.0145818	0.498333
WARS~ trpS; tryptophanyl-tRNA synthetase [EC:6.1.1.2]	0.932122	0.999326	0.980434	0.999999	6.2499	6.21231	6.30903	-0.0434472	0.461949	-0.0872032	0.484667
TARS~ thrS; threonyl-tRNA synthetase [EC:6.1.1.3]	0.922103	0.999326	0.980124	0.999999	6.2585	6.22402	6.31151	-0.0263169	0.462031	-0.0495819	0.492333
LARS~ leuS; leucyl-tRNA synthetase [EC:6.1.1.4]	0.932247	0.999326	0.980567	0.999999	6.25089	6.21305	6.31506	-0.0265767	0.460625	-0.0488247	0.49117
IARS~ ileS; isoleucyl-tRNA synthetase [EC:6.1.1.5]	0.931554	0.999327	0.981767	0.999999	6.25286	6.22714	6.30707	-0.0398541	0.462319	-0.0802367	0.486667
AARS~ alaS; alanyl-tRNA synthetase [EC:6.1.1.7]	0.880101	0.999467	0.961716	1	6.58796	6.51624	6.70924	0.0518068	0.475574	0.121667	0.487
VARS~ valS; valyl-tRNA synthetase [EC:6.1.1.9]	0.922727	0.999326	0.979319	0.999999	6.25568	6.22326	6.2968	-0.0212681	0.472014	-0.0351414	0.494667
MARS~ metG; methionyl-tRNA synthetase [EC:6.1.1.10]	0.919364	0.999326	0.971345	0.999999	6.29594	6.273	6.36057	-0.0155016	0.436967	-0.0375074	0.490836
SARS~ serS; seryl-tRNA synthetase [EC:6.1.1.11]	0.931832	0.999326	0.981263	0.999999	6.24904	6.21689	6.31158	-0.00940585	0.464607	-0.0239911	0.497168
aspS; aspartyl-tRNA synthetase [EC:6.1.1.12]	0.716236	0.999326	0.716631	0.999999	6.55095	6.56661	6.4902	-0.120045	0.502923	-0.205955	0.423859
glyQ; glycyl-tRNA synthetase alpha chain [EC:6.1.1.14]	0.733375	0.999326	0.330765	0.999999	2.19073	2.03552	2.63734	0.425708	1.06068	0.29106	0.332556
glyS; glycyl-tRNA synthetase beta chain [EC:6.1.1.14]	0.736455	0.999326	0.33392	0.999999	2.19571	2.04361	2.63786	0.418161	1.06986	0.293626	0.32989
GARS~ glyS1; glycyl-tRNA synthetase [EC:6.1.1.14]	0.962265	0.999341	0.957584	1	6.07612	6.01088	6.19151	0.0322253	0.600317	0.0576393	0.480173
PARS~ proS; prolyl-tRNA synthetase [EC:6.1.1.15]	0.923759	0.999326	0.979964	0.999999	6.25604	6.21969	6.30891	-0.0298034	0.459482	-0.0625162	0.492502
CARS~ cysS; cysteinyl-tRNA synthetase [EC:6.1.1.16]	0.934356	0.999326	0.982169	0.999999	6.25376	6.21643	6.31515	-0.0275411	0.474317	-0.0493102	0.494169
EARS~ gltX; glutamyl-tRNA synthetase [EC:6.1.1.17]	0.943222	0.999441	0.826872	1	6.33111	6.27135	6.39055	0.0632023	0.571061	0.106164	0.448517
QARS~ glnS; glutaminyl-tRNA synthetase [EC:6.1.1.18]	0.94177	0.999326	0.968103	0.999999	6.08748	6.02115	6.15364	-0.0134749	0.62064	-0.0224188	0.491
RARS~ argS; arginyl-tRNA synthetase [EC:6.1.1.19]	0.950008	0.999339	0.971818	0.999999	6.30506	6.2614	6.38606	-0.0154774	0.486178	-0.0355967	0.491667
FARSA~ pheS; phenylalanyl-tRNA synthetase alpha chain [EC:6.1.1.20]	0.931329	0.999326	0.980313	0.999999	6.25006	6.21375	6.30244	-0.0299362	0.464839	-0.0585499	0.491836
FARSB~ pheT; phenylalanyl-tRNA synthetase beta chain [EC:6.1.1.20]	0.94257	0.999327	0.988094	0.999999	6.25955	6.22132	6.32721	-0.0182702	0.475181	-0.0367331	0.496834
HARS~ hisS; histidyl-tRNA synthetase [EC:6.1.1.21]	0.932123	0.999326	0.981356	1	6.24933	6.21853	6.31098	-0.0304441	0.474069	-0.0654908	0.49117
NARS~ asnS; asparaginyl-tRNA synthetase [EC:6.1.1.22]	0.932963	0.999326	0.976536	0.999999	6.23041	6.19054	6.28654	-0.0108586	0.465078	-0.016203	0.496
gluQ; glutamyl-Q tRNA(Asp) synthetase [EC:6.1.1.-]	0.1835	0.993956	0.173863	0.987802	-9.20742	-7.53209	-10.6756	-3.25818	4.4405	-0.646226	0.222926
ACSS~ acs; acetyl-CoA synthetase [EC:6.2.1.1]	0.714071	0.999346	0.747708	0.999999	4.29227	4.29093	4.317	0.0628206	0.309345	0.177426	0.436667
ACSL~ fadD; long-chain acyl-CoA synthetase [EC:6.2.1.3]	0.527618	0.999326	0.706797	0.999999	6.38986	6.38986	6.34679	-0.148135	0.425227	-0.24816	0.430667
sucD; succinyl-CoA synthetase alpha subunit [EC:6.2.1.5]	0.545784	0.999326	0.766454	1	1.67534	1.52341	1.84666	0.0724806	0.492991	0.150834	0.452183
sucC; succinyl-CoA synthetase beta subunit [EC:6.2.1.5]	0.845764	0.999375	0.798991	0.999999	1.13195	1.0959	1.28666	0.0485198	0.507542	0.0977963	0.453849
bioW; 6-carboxyhexanoate--CoA ligase [EC:6.2.1.14]	0.253591	0.999326	0.454167	0.999999	0.0872482	-0.0443128	0.14372	0.340165	1.30837	0.188704	0.367877
AACS~ acsA; acetoacetyl-CoA synthetase [EC:6.2.1.16]	0.498524	0.998699	0.530798	0.998214	-10.2831	-9.94724	-10.6691	-0.855937	4.31803	-0.165556	0.415333
prpE; propionyl-CoA synthetase [EC:6.2.1.17]	0.586904	0.999335	0.640373	0.9999	-8.63221	-8.47925	-8.79659	-0.709253	4.49453	-0.134836	0.435188
citC; [citrate (pro-3S)-lyase] ligase [EC:6.2.1.22]	0.496134	0.999326	0.712112	0.999999	0.949332	1.08713	0.949332	-0.244269	0.914673	-0.269401	0.429667
menE; O-succinylbenzoic acid---CoA ligase [EC:6.2.1.26]	0.908108	0.999326	0.718037	0.999999	3.66325	3.80907	3.62573	-0.143413	0.46126	-0.256098	0.423667
paaK; phenylacetate-CoA ligase [EC:6.2.1.30]	0.527273	0.999326	0.290727	0.999999	5.49051	5.59584	5.32099	-0.17532	0.558884	-0.323549	0.318227
asnA; aspartate--ammonia ligase [EC:6.3.1.1]	0.708179	0.999326	0.910063	0.999999	6.09144	6.06548	6.11232	-0.0464818	0.458399	-0.100876	0.470667
glnA~ GLUL; glutamine synthetase [EC:6.3.1.2]	0.946617	0.999327	0.976883	0.999999	7.29015	7.20397	7.38819	0.00223862	0.532115	0.0040541	0.499167
nadE; NAD+ synthase [EC:6.3.1.5]	0.68356	0.999326	0.532298	0.999999	1.9602	1.66942	2.67668	0.522687	1.92304	0.281737	0.387204
panC; pantoate--beta-alanine ligase [EC:6.3.2.1]	0.672053	0.999326	0.767056	0.999999	4.90326	4.89437	5.04392	0.0926643	0.417652	0.197096	0.443
gshA; glutamate--cysteine ligase [EC:6.3.2.2]	0.344337	0.999326	0.282302	0.999999	2.47292	2.14516	3.34339	1.18358	2.46664	0.43694	0.315333
gshB; glutathione synthase [EC:6.3.2.3]	0.904088	0.999379	0.926083	0.999999	-1.56026	-1.77551	-1.33462	0.087525	1.97875	0.0432004	0.486838
ddl; D-alanine-D-alanine ligase [EC:6.3.2.4]	0.917556	0.999444	0.968757	0.999999	6.31149	6.27079	6.40882	0.013969	0.507377	0.0306629	0.493835
PPCS~ COAB; phosphopantothenate---cysteine ligase (ATP) [EC:6.3.2.51]	0.612067	0.999333	0.563616	0.999999	-3.06261	-2.6346	-3.81448	-0.72988	2.32618	-0.294238	0.392203
purC; phosphoribosylaminoimidazole-succinocarboxamide synthase [EC:6.3.2.6]	0.945802	0.999358	0.974637	0.999999	6.21425	6.18604	6.29712	-0.0103839	0.493626	-0.0234449	0.494333
murC; UDP-N-acetylmuramate--alanine ligase [EC:6.3.2.8]	0.94343	0.999326	0.988038	1	6.26197	6.22733	6.34031	-0.0349976	0.488654	-0.0671051	0.493502
murD; UDP-N-acetylmuramoylalanine--D-glutamate ligase [EC:6.3.2.9]	0.924309	0.999326	0.977267	0.999999	6.24489	6.21628	6.30267	-0.0127429	0.469684	-0.0239542	0.497
rex; redox-sensing transcriptional repressor	0.87919	0.999326	0.962941	0.999999	6.21774	6.17149	6.25265	-0.00991008	0.462464	-0.0216536	0.493169
murE; UDP-N-acetylmuramoyl-L-alanyl-D-glutamate--2~6-diaminopimelate ligase [EC:6.3.2.13]	0.92437	0.999327	0.947392	0.999999	6.38691	6.38552	6.43333	-0.0218443	0.41626	-0.0497171	0.481667
murF; UDP-N-acetylmuramoyl-tripeptide--D-alanyl-D-alanine ligase [EC:6.3.2.10]	0.93125	0.999326	0.980204	1	6.2501	6.2149	6.30297	-0.0295973	0.467931	-0.0603933	0.492
purM; phosphoribosylformylglycinamidine cyclo-ligase [EC:6.3.3.1]	0.917996	0.999448	0.962049	0.999999	6.19975	6.1734	6.2921	-0.000177314	0.490747	-0.000431639	0.499833
MTHFS; 5-formyltetrahydrofolate cyclo-ligase [EC:6.3.3.2]	0.615349	0.999326	0.720518	0.999999	6.4466	6.46705	6.38248	-0.149861	0.484909	-0.259421	0.424192
bioD; dethiobiotin synthetase [EC:6.3.3.3]	0.303481	0.999326	0.30996	0.999999	3.56303	3.6747	3.48533	-0.144993	0.370498	-0.396442	0.322667
pyrG~ CTPS; CTP synthase [EC:6.3.4.2]	0.920826	0.999326	0.976313	0.999999	6.2408	6.21008	6.29928	-0.0222824	0.472831	-0.0483748	0.494
fhs; formate--tetrahydrofolate ligase [EC:6.3.4.3]	0.811976	0.999326	0.878751	0.999999	6.15445	6.12151	6.17015	-0.0308669	0.455338	-0.0656044	0.471843
purA~ ADSS; adenylosuccinate synthase [EC:6.3.4.4]	0.926949	0.999326	0.976662	0.999999	6.2457	6.21309	6.30456	-0.0272136	0.46566	-0.0544183	0.490333
argG~ ASS1; argininosuccinate synthase [EC:6.3.4.5]	0.94171	0.999326	0.955652	0.999999	6.18992	6.16417	6.2241	0.00173589	0.483848	0.00342344	0.498333
purD; phosphoribosylamine---glycine ligase [EC:6.3.4.13]	0.930351	0.999413	0.976878	0.999999	6.2197	6.18695	6.30517	0.0118381	0.504025	0.0238839	0.492836
E6.3.5.1~ NADSYN1~ QNS1~ nadE; NAD+ synthase (glutamine-hydrolysing) [EC:6.3.5.1]	0.93071	0.999503	0.924353	1	6.12977	6.06521	6.25593	0.032411	0.628205	0.0577714	0.477507
guaA~ GMPS; GMP synthase (glutamine-hydrolysing) [EC:6.3.5.2]	0.943476	0.999355	0.98397	1	6.35189	6.30931	6.44728	0.0259178	0.463121	0.0580953	0.493835
purL~ PFAS; phosphoribosylformylglycinamidine synthase [EC:6.3.5.3]	0.757054	0.99934	0.73336	0.999999	6.41811	6.34113	6.47763	0.0621681	0.435292	0.153964	0.435333
asnB~ ASNS; asparagine synthase (glutamine-hydrolysing) [EC:6.3.5.4]	0.379999	0.999326	0.345351	0.999999	6.81146	6.89055	6.72312	-0.186914	0.485018	-0.359134	0.336333
carB~ CPA2; carbamoyl-phosphate synthase large subunit [EC:6.3.5.5]	0.481736	0.999326	0.563133	0.999999	7.07308	7.12165	6.99776	-0.164552	0.465246	-0.325303	0.389537
carA~ CPA1; carbamoyl-phosphate synthase small subunit [EC:6.3.5.5]	0.769456	0.999326	0.81569	0.999999	6.32052	6.32052	6.31318	-0.0593309	0.445655	-0.127107	0.45085
PC~ pyc; pyruvate carboxylase [EC:6.4.1.1]	0.502255	0.999326	0.469195	0.999999	4.36481	4.18731	4.50258	0.152127	0.517033	0.281334	0.375333
pycB; pyruvate carboxylase subunit B [EC:6.4.1.1]	0.822932	0.999361	0.905811	0.999999	4.07553	4.10881	4.07553	0.055637	0.615792	0.080635	0.475175
accC; acetyl-CoA carboxylase~ biotin carboxylase subunit [EC:6.4.1.2 6.3.4.14]	0.436365	0.999326	0.430163	0.999999	5.50955	5.43353	5.69151	0.165561	0.416056	0.373928	0.35988
accA; acetyl-CoA carboxylase carboxyl transferase subunit alpha [EC:6.4.1.2 2.1.3.15]	0.284462	0.999326	0.343384	0.999999	4.93625	4.71087	5.00869	0.233098	0.440543	0.477634	0.326891
accD; acetyl-CoA carboxylase carboxyl transferase subunit beta [EC:6.4.1.2 2.1.3.15]	0.849352	0.999403	0.7511	0.999999	5.92793	5.89249	6.01017	0.0999455	0.500477	0.163732	0.435333
PCCB~ pccB; propionyl-CoA carboxylase beta chain [EC:6.4.1.3 2.1.3.15]	0.551368	0.999326	0.595943	0.999999	1.48098	1.65734	1.44041	-0.210422	1.02123	-0.208584	0.406864
E6.4.1.4A; 3-methylcrotonyl-CoA carboxylase alpha subunit [EC:6.4.1.4]	0.475781	0.999264	0.50275	0.998582	-10.1688	-9.83281	-10.6162	-0.85055	4.29613	-0.169904	0.413333
E6.4.1.4B; 3-methylcrotonyl-CoA carboxylase beta subunit [EC:6.4.1.4]	0.423261	0.999283	0.448153	0.996615	-9.95435	-9.27706	-10.6422	-1.56818	4.69316	-0.282734	0.354548
ligD; bifunctional non-homologous end joining protein LigD [EC:6.5.1.1]	0.77446	0.999326	0.86158	0.999999	1.08948	1.03149	1.30002	0.144234	0.923205	0.145586	0.459
E6.5.1.2~ ligA~ ligB; DNA ligase (NAD+) [EC:6.5.1.2]	0.953225	0.999328	0.975639	0.999999	6.29879	6.26851	6.37142	-0.00656895	0.493197	-0.0173712	0.497168
RTCA~ rtcA; RNA 3'-terminal phosphate cyclase (ATP) [EC:6.5.1.4]	0.288733	0.998256	0.291576	0.995467	-9.56957	-8.38786	-10.6333	-2.66728	4.72674	-0.50005	0.280906
thpR; RNA 2'~3'-cyclic 3'-phosphodiesterase [EC:3.1.4.58]	0.320122	0.999326	0.328755	0.999999	2.19578	2.01798	2.43952	0.207532	0.585686	0.376899	0.333333
ABC.X4.S; putative ABC transport system substrate-binding protein	0.822689	0.999327	0.956045	0.999999	6.25906	6.21611	6.2931	0.00586947	0.565775	0.00937114	0.493835
ABC-2.A; ABC-2 type transport system ATP-binding protein	0.91657	0.999326	0.955098	0.999999	9.17438	9.16747	9.22134	-0.02583	0.504987	-0.0466376	0.485333
ABC-2.OM~ wza; polysaccharide biosynthesis/export protein	0.773216	0.999326	0.830979	0.999999	5.18101	5.18046	5.19068	-0.056381	0.490559	-0.113431	0.454182
ABC-2.P; ABC-2 type transport system permease protein	0.803728	0.999328	0.858618	0.999999	9.07028	9.07012	9.07791	-0.0444536	0.448859	-0.098772	0.46118
ABC-2.TX; HlyD family secretion protein	0.881275	0.999326	0.873359	0.999999	5.29513	5.29513	5.28052	-0.041758	0.461475	-0.0957579	0.459513
gerE; LuxR family transcriptional regulator~ transcriptional regulator of spore coat protein	0.67507	0.999339	0.865271	0.999999	-3.24822	-2.93002	-3.27023	0.253837	5.18362	0.0425452	0.466511
livG; branched-chain amino acid transport system ATP-binding protein	0.498686	0.999326	0.37694	0.999999	5.67702	5.5672	5.89383	0.251948	0.680529	0.335205	0.345667
livF; branched-chain amino acid transport system ATP-binding protein	0.497036	0.999326	0.377646	0.999999	5.67728	5.56777	5.89407	0.250926	0.672675	0.312726	0.346667
livH; branched-chain amino acid transport system permease protein	0.518322	0.999326	0.453088	0.999999	5.79032	5.68265	5.98366	0.233144	0.697915	0.297668	0.37021
livM; branched-chain amino acid transport system permease protein	0.51866	0.999326	0.451253	0.999999	5.78531	5.68194	5.98503	0.236981	0.708745	0.300233	0.364878
livK; branched-chain amino acid transport system substrate-binding protein	0.512128	0.999326	0.435894	0.999999	5.83837	5.72757	6.02052	0.216876	0.699202	0.301713	0.362
proV; glycine betaine/proline transport system ATP-binding protein [EC:3.6.3.32]	0.378543	0.999326	0.2235	0.999999	1.76491	1.50267	2.19571	0.544481	1.13646	0.421733	0.286238
proW; glycine betaine/proline transport system permease protein	0.378864	0.999326	0.225489	0.999999	1.7641	1.51427	2.18952	0.523944	1.09238	0.427054	0.287238
proX; glycine betaine/proline transport system substrate-binding protein	0.333584	0.999326	0.190836	0.999999	1.7797	1.50698	2.38943	0.602323	1.10817	0.453947	0.273242
ABC.CD.A; putative ABC transport system ATP-binding protein	0.794187	0.999326	0.921353	0.999999	8.91683	8.9035	8.93087	-0.0358084	0.535298	-0.0612081	0.475667
ABC.CD.P; putative ABC transport system permease protein	0.755754	0.999326	0.895829	0.999999	8.85743	8.8484	8.85974	-0.0450816	0.540609	-0.0932002	0.471176
ABC.CD.TX; HlyD family secretion protein	0.642293	0.999326	0.604102	0.999999	6.21726	6.23611	6.1898	-0.0520811	0.409663	-0.135049	0.404199
cbiO; cobalt/nickel transport system ATP-binding protein	0.796775	0.999326	0.726239	0.999999	5.12032	5.18459	5.07128	-0.111767	0.570385	-0.167965	0.430523
cbiM; cobalt/nickel transport system permease protein	0.348117	0.999326	0.392923	0.999999	4.64566	4.54523	4.76413	0.214693	0.498197	0.376286	0.342552
cbiQ; cobalt/nickel transport system permease protein	0.355385	0.999326	0.405058	0.999999	4.68395	4.57992	4.77485	0.221703	0.526711	0.395546	0.351549
cbiN; cobalt/nickel transport protein	0.399654	0.999326	0.30044	0.999999	3.30657	3.16071	3.63322	0.263084	0.679416	0.425417	0.316228
afuC~ fbpC; iron(III) transport system ATP-binding protein [EC:3.6.3.30]	0.809966	0.999334	0.74488	0.999999	4.00281	3.95357	4.14402	0.140616	0.723143	0.178829	0.428333
afuB~ fbpB; iron(III) transport system permease protein	0.765726	0.999326	0.698205	0.999999	4.14375	4.12866	4.28494	0.105883	0.73425	0.15657	0.417333
afuA~ fbpA; iron(III) transport system substrate-binding protein	0.781226	0.999326	0.682456	0.999999	4.22532	4.16295	4.37139	0.127868	0.801542	0.169439	0.421193
ABC.FEV.A; iron complex transport system ATP-binding protein [EC:3.6.3.34]	0.901995	0.999326	0.964718	0.999999	7.13622	7.08291	7.22349	0.00122117	0.578537	0.00236712	0.499667
TC.FEV.OM; iron complex outermembrane recepter protein	0.597511	0.999326	0.633127	0.999999	5.85572	5.92844	5.84647	0.140123	0.650312	0.21363	0.408667
ABC.FEV.P; iron complex transport system permease protein	0.87301	0.999437	0.879866	0.999999	7.28022	7.23866	7.41708	0.0600091	0.533809	0.119298	0.463179
ABC.FEV.S; iron complex transport system substrate-binding protein	0.957041	0.999326	0.929377	0.999999	7.19436	7.11544	7.27628	0.0218646	0.557472	0.0404485	0.483
modC; molybdate transport system ATP-binding protein [EC:3.6.3.29]	0.546733	0.999326	0.404198	0.999999	4.7786	4.72935	5.01029	0.253028	0.677849	0.314646	0.35
modB; molybdate transport system permease protein	0.527121	0.999326	0.388604	0.999999	4.83481	4.78926	5.04657	0.242599	0.635675	0.333438	0.341333
modE; molybdate transport system regulatory protein	0.577725	0.999326	0.468597	0.999999	3.71482	3.45759	3.75119	0.144759	0.839621	0.176559	0.365333
modA; molybdate transport system substrate-binding protein	0.495356	0.999326	0.352154	0.999999	4.87205	4.7939	5.08283	0.265017	0.627523	0.355389	0.332223
ABC.MR; putative ABC transport system ATP-binding protein	0.488633	0.999034	0.526692	0.99955	-10.304	-9.99761	-10.6573	-0.851095	4.85373	-0.165435	0.420526
ABC.MR.TX; HlyD family secretion protein	0.903891	0.999342	0.928476	0.999999	-0.14209	-0.179388	0.0145626	0.0735673	1.50513	0.0453382	0.480333
ABC.MS.P; multiple sugar transport system permease protein	0.787914	0.999326	0.937188	0.999999	7.78599	7.81792	7.78599	-0.129239	0.668337	-0.166615	0.475667
ABC.MS.P1; multiple sugar transport system permease protein	0.79943	0.999326	0.933469	0.999999	7.82489	7.84039	7.82489	-0.11434	0.670812	-0.133662	0.477507
ABC.MS.S; multiple sugar transport system substrate-binding protein	0.685873	0.999326	0.851134	0.999999	7.44008	7.46388	7.44008	-0.13394	0.699426	-0.168421	0.458847
ABC.PA.A; polar amino acid transport system ATP-binding protein [EC:3.6.3.21]	0.789999	0.999349	0.826042	0.999999	6.92539	6.83157	7.01494	0.0495732	0.449962	0.128175	0.456333
ABC.PA.P; polar amino acid transport system permease protein	0.848142	0.999395	0.949325	0.999999	6.83687	6.80125	7.04741	0.163445	0.525995	0.239347	0.479174
ABC.PA.S; polar amino acid transport system substrate-binding protein	0.679062	0.999326	0.720689	0.999999	7.31196	7.17956	7.39928	0.0896992	0.452286	0.19401	0.432
ABC.PE.A; peptide/nickel transport system ATP-binding protein	0.789207	0.999334	0.783621	0.999999	6.22777	6.15205	6.35338	0.104665	0.529701	0.192029	0.441333
ABC.PE.A1; peptide/nickel transport system ATP-binding protein	0.957135	0.999327	0.947734	1	6.65496	6.5889	6.75406	0.0510367	0.58825	0.0829316	0.479507
ABC.PE.P; peptide/nickel transport system permease protein	0.898327	0.999459	0.793514	0.999999	7.00105	6.92281	7.12226	0.11611	0.593677	0.174537	0.448667
ABC.PE.P1; peptide/nickel transport system permease protein	0.936176	0.999481	0.85287	0.999999	6.84698	6.74596	6.94332	0.0634951	0.58872	0.117724	0.463845
ABC.PE.S; peptide/nickel transport system substrate-binding protein	0.92833	0.999437	0.930304	0.999999	7.13685	7.07394	7.19021	0.0243329	0.503237	0.0550276	0.483667
pstB; phosphate transport system ATP-binding protein [EC:3.6.3.27]	0.917093	0.999326	0.910101	1	6.00208	5.96762	6.05626	0.0247987	0.480607	0.0539324	0.477333
pstC; phosphate transport system permease protein	0.90132	0.999327	0.941527	0.999999	5.93456	5.89368	5.99401	-0.030733	0.457442	-0.0555181	0.481667
pstA; phosphate transport system permease protein	0.895489	0.999326	0.941535	0.999999	5.93665	5.89842	5.99489	-0.0233753	0.456261	-0.0460617	0.483839
phoU; phosphate transport system protein	0.771696	0.999326	0.848807	0.999999	6.09277	6.07574	6.12364	-0.0438335	0.447398	-0.0994334	0.458
pstS; phosphate transport system substrate-binding protein	0.851143	0.999326	0.961293	0.999999	6.2334	6.19327	6.28176	-0.0119773	0.423249	-0.0257299	0.49117
phnC; phosphonate transport system ATP-binding protein [EC:3.6.3.28]	0.641822	0.999326	0.864841	0.999999	0.309147	0.228552	0.352399	0.0573844	1.40082	0.0299094	0.47
phnE; phosphonate transport system permease protein	0.642145	0.999326	0.858976	0.999999	1.30364	1.22366	1.35236	0.0642589	1.39004	0.0353309	0.465667
phnD; phosphonate transport system substrate-binding protein	0.230012	0.999326	0.424188	0.999999	2.47094	2.59794	2.33113	-0.316296	0.87569	-0.363989	0.358333
cysA; sulfate transport system ATP-binding protein [EC:3.6.3.25]	0.384843	0.999326	0.268918	0.999999	2.95208	2.84164	3.22892	0.351741	0.745183	0.428689	0.308564
cysU; sulfate transport system permease protein	0.133279	0.999326	0.184771	0.999999	1.11794	1.02404	1.655	0.587664	0.875798	0.632214	0.270333
cysW; sulfate transport system permease protein	0.137944	0.999326	0.185161	0.999999	1.11738	1.02253	1.65487	0.584847	0.869877	0.641816	0.267333
cysP~ sbp; sulfate transport system substrate-binding protein	0.133022	0.999326	0.185045	0.999999	1.11948	1.02308	1.65498	0.59122	0.880607	0.616192	0.271333
ABC.SN.A; NitT/TauT family transport system ATP-binding protein	0.874365	0.999428	0.750469	1	6.81416	6.73446	6.91321	0.0823589	0.613518	0.133158	0.441519
ABC.SN.P; NitT/TauT family transport system permease protein	0.86209	0.999391	0.756465	0.999999	6.87564	6.76935	6.98175	0.101572	0.609503	0.155399	0.445
ABC.SN.S; NitT/TauT family transport system substrate-binding protein	0.919802	0.99952	0.851901	1	6.7829	6.69484	6.86776	0.0892672	0.610206	0.117808	0.458667
ABC.SP.A; putative spermidine/putrescine transport system ATP-binding protein	0.717642	0.999326	0.653641	0.999999	2.18012	2.11565	2.24342	0.126153	0.584578	0.19949	0.417527
ABC.SP.P; putative spermidine/putrescine transport system permease protein	0.879511	0.999418	0.684804	0.999999	1.79868	1.78114	1.86178	0.124901	0.782727	0.153306	0.422526
ABC.SP.P1; putative spermidine/putrescine transport system permease protein	0.880273	0.999392	0.687729	0.999999	1.79314	1.77549	1.85469	0.118494	0.780486	0.146531	0.422
ABC.SP.S; putative spermidine/putrescine transport system substrate-binding protein	0.878763	0.999404	0.67725	0.999999	1.79723	1.7803	1.85764	0.130663	0.775085	0.165415	0.418527
ABC.SS.A; simple sugar transport system ATP-binding protein [EC:3.6.3.17]	0.858871	0.999372	0.868225	1	6.92118	6.89907	6.96228	0.0405222	0.64372	0.0664274	0.454848
ABC.SS.P; simple sugar transport system permease protein	0.960806	0.999402	0.921329	0.999999	7.74745	7.68418	7.77732	0.0427829	0.657125	0.0613087	0.472667
ABC.SS.S; simple sugar transport system substrate-binding protein	0.470759	0.999326	0.3701	0.999999	5.31677	5.47369	5.13771	-0.258614	0.686199	-0.361139	0.342219
mlaF~ linL~ mkl; phospholipid/cholesterol/gamma-HCH transport system ATP-binding protein	0.683776	0.999326	0.746778	0.999999	4.23788	4.23788	4.21617	0.077288	0.445809	0.170009	0.432189
mlaE~ linK; phospholipid/cholesterol/gamma-HCH transport system permease protein	0.67391	0.999326	0.772364	0.999999	4.26482	4.26482	4.27069	0.0824284	0.434365	0.172431	0.442519
mlaD~ linM; phospholipid/cholesterol/gamma-HCH transport system substrate-binding protein	0.711332	0.999326	0.856889	0.999999	4.11677	4.11677	4.10294	0.0415226	0.452747	0.0890203	0.464179
ABC.X2.A; putative ABC transport system ATP-binding protein	0.621123	0.999326	0.95353	0.999999	1.34369	1.34369	1.23073	-0.0285452	1.52982	-0.0191204	0.494169
ABC.X2.P; putative ABC transport system permease protein	0.908206	0.999328	0.958693	0.999999	2.42155	2.25659	2.4227	-0.0393967	1.00135	-0.0364398	0.485172
metN; D-methionine transport system ATP-binding protein	0.939617	0.9994	0.829039	1	5.93726	5.89902	5.95437	0.0384534	0.489063	0.0747462	0.455667
metI; D-methionine transport system permease protein	0.952122	0.999349	0.800061	1	5.92695	5.88993	5.94974	0.0494674	0.509103	0.0986689	0.448333
metQ; D-methionine transport system substrate-binding protein	0.939603	0.999391	0.844575	1	5.94675	5.89659	5.96579	0.0520932	0.515043	0.100155	0.46118
ABC.ZM.A; zinc/manganese transport system ATP-binding protein	0.453526	0.999326	0.376412	0.999999	1.22204	0.64236	1.98533	1.19254	2.51068	0.37624	0.34022
ABC.ZM.P; zinc/manganese transport system permease protein	0.453306	0.999326	0.373977	0.999999	1.18437	0.643193	1.98447	1.1116	2.5209	0.38095	0.344885
zurR~ zur; Fur family transcriptional regulator~ zinc uptake regulator	0.315645	0.999326	0.282572	0.999999	1.0357	0.677476	2.12321	1.17544	2.40737	0.4759	0.31123
ABC.ZM.S; zinc/manganese transport system substrate-binding protein	0.69929	0.999326	0.415004	0.999999	1.98727	1.67519	2.45275	0.650442	1.45579	0.343185	0.350667
acpP; acyl carrier protein	0.620864	0.999326	0.744561	0.999999	7.34858	7.37845	7.34104	-0.122202	0.535253	-0.218729	0.433
agaR; DeoR family transcriptional regulator~ aga operon transcriptional repressor	0.442179	0.999326	0.494573	0.999999	2.68311	2.48664	2.97764	0.400942	0.965957	0.314743	0.375
agaS; tagatose-6-phosphate ketose/aldose isomerase [EC:5.-.-.-]	0.505858	0.999326	0.462238	0.999999	-0.220877	-1.66416	0.136083	1.38099	2.60271	0.399003	0.369667
allC; allantoate deiminase [EC:3.5.3.9]	0.01648	0.999132	0.00733666	0.925513	1.39549	1.28912	1.78449	0.617887	0.554004	1.07932	0.0763333
dnaD; DNA replication protein	0.336508	0.999326	0.31243	0.999999	1.64241	1.11401	2.32303	1.2203	2.13121	0.482426	0.313562
araC; AraC family transcriptional regulator~ arabinose operon regulatory protein	0.761536	0.999327	0.735245	0.999999	1.30592	1.35419	1.25413	-0.127906	0.829772	-0.149975	0.435521
araR; GntR family transcriptional regulator~ arabinose operon transcriptional repressor	0.696352	0.999326	0.808433	0.999999	4.50079	4.69627	4.37578	-0.094192	0.558783	-0.198593	0.452516
atoE; short-chain fatty acids transporter	0.555475	0.999326	0.615915	0.999999	1.63536	1.50259	1.90192	0.301376	1.0291	0.257188	0.41053
ATPVG~ ahaH~ atpH; V/A-type H+/Na+-transporting ATPase subunit G/H	0.0458681	0.999326	0.0526214	0.998905	1.86042	1.7109	2.11382	0.518982	0.676897	0.799039	0.180273
ATPF0A~ atpB; F-type H+-transporting ATPase subunit a	0.641126	0.999326	0.796253	0.999999	6.09345	6.09633	6.09345	-0.0964718	0.461536	-0.188658	0.444518
ATPF0B~ atpF; F-type H+-transporting ATPase subunit b	0.658972	0.999326	0.754528	0.999999	6.22395	6.22422	6.22035	-0.0725663	0.479352	-0.154089	0.438854
ATPF0C~ atpE; F-type H+-transporting ATPase subunit c	0.641996	0.999326	0.797428	0.999999	6.09267	6.09736	6.0922	-0.103646	0.459422	-0.212368	0.445518
ATPF1A~ atpA; F-type H+-transporting ATPase subunit alpha [EC:3.6.3.14]	0.647989	0.999326	0.801816	0.999999	6.10242	6.11181	6.10238	-0.10044	0.465575	-0.202135	0.445667
ATPF1B~ atpD; F-type H+-transporting ATPase subunit beta [EC:3.6.3.14]	0.642146	0.999326	0.798433	0.999999	6.09191	6.09194	6.09191	-0.107849	0.459472	-0.207159	0.442186
ATPF1D~ atpH; F-type H+-transporting ATPase subunit delta	0.51301	0.999326	0.63037	0.999999	5.89098	5.89895	5.85386	-0.125152	0.397982	-0.303232	0.402667
ATPF1E~ atpC; F-type H+-transporting ATPase subunit epsilon	0.638197	0.999326	0.790612	0.999999	6.09253	6.09974	6.09251	-0.103769	0.463113	-0.210146	0.443519
ATPF1G~ atpG; F-type H+-transporting ATPase subunit gamma	0.641931	0.999326	0.796841	0.999999	6.0938	6.10019	6.0938	-0.0834092	0.456957	-0.179627	0.450667
atpI; ATP synthase protein I	0.143606	0.999326	0.14921	0.999999	2.32894	2.10284	2.47017	0.357838	0.563987	0.578793	0.247917
ATPVA~ ntpA~ atpA; V/A-type H+/Na+-transporting ATPase subunit A [EC:3.6.3.14 3.6.3.15]	0.38138	0.999326	0.55811	0.999999	5.62581	5.57447	5.99944	0.336969	0.721661	0.439637	0.394333
ATPVB~ ntpB~ atpB; V/A-type H+/Na+-transporting ATPase subunit B	0.375664	0.999326	0.539893	0.999999	5.59427	5.54558	5.98512	0.341115	0.720975	0.454407	0.382333
ATPVC~ ntpC~ atpC; V/A-type H+/Na+-transporting ATPase subunit C	0.311409	0.999326	0.561789	0.999999	4.98268	4.91971	5.30935	0.337969	0.722812	0.422759	0.390203
ATPVD~ ntpD~ atpD; V/A-type H+/Na+-transporting ATPase subunit D	0.382596	0.999326	0.571063	0.999999	5.61001	5.57779	6.01134	0.338008	0.726346	0.444708	0.396333
ATPVE~ ntpE~ atpE; V/A-type H+/Na+-transporting ATPase subunit E	0.202491	0.999326	0.344871	0.999999	4.58021	4.53148	4.89561	0.341436	0.596014	0.52118	0.329333
ATPVF~ ntpF~ atpF; V/A-type H+/Na+-transporting ATPase subunit F	0.365926	0.999326	0.571175	0.999999	5.28074	5.24561	5.63198	0.356545	0.747526	0.424254	0.392536
ATPVI~ ntpI~ atpI; V/A-type H+/Na+-transporting ATPase subunit I	0.378875	0.999326	0.555716	0.999999	5.62679	5.57618	6.01422	0.327628	0.717448	0.442297	0.4
ATPVK~ ntpK~ atpK; V/A-type H+/Na+-transporting ATPase subunit K	0.378705	0.999326	0.55614	0.999999	5.62406	5.57357	6.01614	0.33705	0.732517	0.434405	0.396667
accB~ bccP; acetyl-CoA carboxylase biotin carboxyl carrier protein	0.386768	0.999326	0.293933	0.999999	5.38066	5.30637	5.52591	0.174678	0.457234	0.374702	0.315333
bioC; malonyl-CoA O-methyltransferase [EC:2.1.1.197]	0.30769	0.999326	0.338316	0.999999	3.4361	3.51115	3.34534	-0.159143	0.39532	-0.383366	0.334555
bioH; pimeloyl-[acyl-carrier protein] methyl ester esterase [EC:3.1.1.85]	0.486664	0.999332	0.518825	0.997847	-10.2123	-9.85323	-10.6785	-0.856627	4.35911	-0.172652	0.409863
blaI; BlaI family transcriptional regulator~ penicillinase repressor	0.401835	0.999326	0.288244	0.999999	5.7555	5.91835	5.5814	-0.300107	0.668781	-0.403903	0.310563
blaR1; bla regulator protein blaR1	0.314602	0.999326	0.28174	0.999999	5.0757	5.29539	4.71487	-0.371352	0.684259	-0.507709	0.310563
yggC; putative kinase	0.351423	0.999326	0.599666	0.999999	-4.2	-4.23321	-3.47937	0.774763	4.83756	0.171	0.397667
caiC; carnitine-CoA ligase [EC:6.2.1.48]	0.61469	0.999326	0.781676	0.999999	-1.83534	-1.79153	-1.88753	-0.161135	1.43288	-0.105892	0.442519
cbiD; cobalt-precorrin-5B (C1)-methyltransferase [EC:2.1.1.195]	0.83587	0.999326	0.888508	0.999999	5.53804	5.49199	5.55577	-0.0370694	0.757544	-0.0438508	0.467333
cbiG; cobalt-precorrin 5A hydrolase [EC:3.7.1.12]	0.820265	0.999326	0.897858	0.999999	5.52414	5.47839	5.54262	-0.0315757	0.754003	-0.042165	0.46851
cbiK; sirohydrochlorin cobaltochelatase [EC:4.99.1.3]	0.458804	0.999326	0.513884	0.999999	4.61758	4.5249	4.84716	0.270255	0.662664	0.349175	0.37854
cbiT; cobalt-precorrin-6B (C15)-methyltransferase [EC:2.1.1.196]	0.656545	0.999338	0.402436	0.999999	-5.22483	-3.85726	-5.75617	-1.67075	5.23539	-0.287463	0.351667
bfd; bacterioferritin-associated ferredoxin	0.48086	0.999341	0.529458	0.997957	-10.2348	-9.90949	-10.6215	-0.84719	4.37087	-0.160191	0.413333
ccmA; heme exporter protein A [EC:3.6.3.41]	0.315011	0.999326	0.426336	0.999999	0.60135	0.258622	0.673474	0.435435	1.09125	0.347893	0.360213
ccmB; heme exporter protein B	0.314483	0.999326	0.420703	0.999999	0.601388	0.280738	0.676622	0.45086	1.08107	0.346563	0.363545
ccmC; heme exporter protein C	0.312939	0.999326	0.419447	0.999999	0.601341	0.320908	0.678487	0.47043	1.08127	0.357449	0.35055
ccmD; heme exporter protein D	0.29596	0.998101	0.29414	0.993939	-9.57599	-8.32384	-10.6529	-2.58767	4.68318	-0.481426	0.290333
ccmE; cytochrome c-type biogenesis protein CcmE	0.312926	0.999326	0.422784	0.999999	0.600108	0.299494	0.679271	0.427814	1.08051	0.343253	0.36088
ccmF; cytochrome c-type biogenesis protein CcmF	0.327725	0.999326	0.438885	0.999999	0.604994	0.334551	0.676151	0.466018	1.07129	0.347406	0.354
ccmG~ dsbE; cytochrome c biogenesis protein CcmG~ thiol:disulfide interchange protein DsbE	0.191558	0.994958	0.18048	0.987569	-9.23332	-7.62231	-10.6891	-3.15206	4.48141	-0.610294	0.231333
ccmH; cytochrome c-type biogenesis protein CcmH	0.155695	0.994302	0.158988	0.985536	-9.22882	-7.07634	-10.7138	-3.91679	4.89276	-0.682947	0.219333
thrH; phosphoserine / homoserine phosphotransferase [EC:3.1.3.3 2.7.1.39]	0.218913	0.999326	0.314282	0.999999	4.27954	4.34357	4.08217	-0.41005	0.726669	-0.471872	0.323333
thrB2; homoserine kinase type II [EC:2.7.1.39]	0.193433	0.993139	0.183573	0.987242	-9.21408	-7.56133	-10.6194	-3.1673	4.55025	-0.613349	0.232922
rocE~ rocC; arginine/ornithine permease	0.468554	0.99866	0.499969	0.998935	-10.2528	-9.89203	-10.6529	-0.84862	4.35331	-0.173518	0.410863
ftnA~ ftn; ferritin [EC:1.16.3.2]	0.481581	0.999326	0.510827	0.999999	5.34288	5.34284	5.43026	0.154075	0.396089	0.366124	0.38054
yggT; YggT family protein	0.57328	0.999326	0.358332	0.999999	2.69736	2.4596	3.11882	0.39706	1.10222	0.32705	0.337667
cobB-cbiA; cobyrinic acid a~c-diamide synthase [EC:6.3.5.9 6.3.5.11]	0.708384	0.999326	0.855804	0.999999	5.24823	5.20853	5.26843	-0.10235	0.695455	-0.139169	0.459667
cobC~ phpB; alpha-ribazole phosphatase [EC:3.1.3.73]	0.887162	0.999326	0.952249	0.999999	5.52317	5.49003	5.60524	0.011548	0.584129	0.0190791	0.492
cbiB~ cobD; adenosylcobinamide-phosphate synthase [EC:6.3.1.10]	0.78389	0.999326	0.941531	0.999999	5.64109	5.60508	5.6611	-0.0153319	0.68843	-0.0218742	0.487504
cobN; cobaltochelatase CobN [EC:6.6.1.2]	0.926665	0.999363	0.835812	0.999999	1.51804	1.39236	1.51931	-0.052273	0.751816	-0.0705015	0.459847
cobP~ cobU; adenosylcobinamide kinase / adenosylcobinamide-phosphate guanylyltransferase [EC:2.7.1.156 2.7.7.62]	0.859869	0.999327	0.959153	1	5.6785	5.63695	5.73966	0.0137793	0.656186	0.0220223	0.489333
cobQ~ cbiP; adenosylcobyric acid synthase [EC:6.3.5.10]	0.785648	0.999326	0.914197	0.999999	5.60925	5.54808	5.63751	-0.0339686	0.698966	-0.0484659	0.476841
E2.7.8.26~ cobS~ cobV; adenosylcobinamide-GDP ribazoletransferase [EC:2.7.8.26]	0.845759	0.999326	0.973717	0.999999	5.68695	5.64386	5.73189	-0.00425924	0.660368	-0.00620514	0.496667
comC; leader peptidase (prepilin peptidase) / N-methyltransferase [EC:3.4.23.43 2.1.1.-]	0.420557	0.999326	0.341579	0.999999	1.20672	0.66507	2.19966	1.2056	2.71681	0.378614	0.326891
comEA; competence protein ComEA	0.80729	0.999326	0.884468	0.999999	5.67621	5.65415	5.70228	-0.0312264	0.442055	-0.0654224	0.466844
comEC; competence protein ComEC	0.948093	0.999327	0.975089	0.999999	6.31295	6.26011	6.39049	-0.0122524	0.462649	-0.0234547	0.494502
comER; competence protein ComER	0.50369	0.999329	0.534439	0.998675	-10.2782	-9.95307	-10.6343	-0.796459	4.36714	-0.15652	0.417194
comFA; competence protein ComFA	0.320322	0.999326	0.314503	0.999999	1.59647	1.02809	2.30825	1.30847	2.23517	0.483603	0.322226
comFB; competence protein ComFB	0.101753	0.999326	0.109387	0.999999	3.31039	3.82877	2.67041	-0.717388	0.907956	-0.785184	0.22959
comFC; competence protein ComFC	0.627233	0.999326	0.592383	0.999999	1.88087	1.50518	2.53839	0.719795	2.38355	0.271119	0.403667
comGA; competence protein ComGA	0.319807	0.999326	0.315464	0.999999	1.57148	1.03133	2.30455	1.31024	2.2311	0.495798	0.325558
comGB; competence protein ComGB	0.405156	0.999326	0.355327	0.999999	1.24724	0.700693	2.2245	1.21962	2.50453	0.398181	0.340333
comGC; competence protein ComGC	0.319803	0.999326	0.314074	0.999999	1.54314	1.02342	2.3077	1.28254	2.26537	0.471502	0.325225
comGD; competence protein ComGD	0.583033	0.999326	0.514847	0.999999	0.855174	0.230134	1.79943	1.143	2.75335	0.332845	0.37854
comGF; competence protein ComGF	0.552231	0.999326	0.968904	1	-1.77106	-2.48548	-1.25601	0.0233988	4.87085	0.00719831	0.497333
comGG; competence protein ComGG	0.482229	0.999119	0.513932	0.997814	-10.3224	-10.0611	-10.6715	-0.775578	4.33199	-0.16235	0.423
comK; competence protein ComK	0.404847	0.999326	0.276174	0.999999	-4.39752	-5.22069	-2.56882	2.33433	5.6198	0.381132	0.305
comZ; competence protein ComZ	0.487416	0.999111	0.514268	0.998503	-10.258	-9.94901	-10.6393	-0.767287	4.30709	-0.155446	0.420526
COX11~ ctaG; cytochrome c oxidase assembly protein subunit 11	0.47068	0.999104	0.50004	0.998645	-10.2506	-9.85715	-10.6892	-0.848766	4.38473	-0.170899	0.412862
COX15~ ctaA; cytochrome c oxidase assembly protein subunit 15	0.715621	0.999359	0.749366	0.999999	-5.19526	-5.1976	-3.60465	0.927482	6.62501	0.146764	0.433855
coxA~ ctaD; cytochrome c oxidase subunit I [EC:1.9.3.1]	0.803135	0.999355	0.902104	0.999999	-3.9028	-3.9028	-2.76767	0.154062	6.19944	0.0287856	0.475
coxB~ ctaC; cytochrome c oxidase subunit II [EC:1.9.3.1]	0.801582	0.999354	0.900837	1	-3.95198	-3.95198	-2.77703	0.132314	6.17141	0.0248191	0.477667
coxC~ ctaE; cytochrome c oxidase subunit III [EC:1.9.3.1]	0.760643	0.999334	0.869905	0.999999	-4.72336	-4.7313	-3.37539	0.231708	5.41823	0.0525103	0.46851
coxD~ ctaF; cytochrome c oxidase subunit IV [EC:1.9.3.1]	0.776807	0.999362	0.919293	0.999999	-5.06201	-5.06203	-3.87249	0.146198	7.23322	0.0189038	0.488504
cpaA~ tadV; prepilin peptidase CpaA [EC:3.4.23.43]	0.293254	0.999326	0.382248	0.999999	2.5717	2.48605	3.05094	0.358679	0.720888	0.50301	0.347333
cpaB~ rcpC; pilus assembly protein CpaB	0.869691	0.99938	0.642786	0.999999	2.1168	1.99641	2.16768	0.093333	0.695797	0.110458	0.417
cpaC~ rcpA; pilus assembly protein CpaC	0.479621	0.999015	0.504584	0.998639	-10.251	-9.92008	-10.656	-0.87385	4.27835	-0.178407	0.408667
cpaE~ tadZ; pilus assembly protein CpaE	0.0624552	0.998965	0.0901159	0.997029	-4.4485	-5.02248	-3.96245	1.06681	1.39343	0.733045	0.199333
cpaF~ tadA; pilus assembly protein CpaF	0.542862	0.999326	0.61594	0.999999	5.79001	5.8802	5.77347	-0.180448	0.762335	-0.240779	0.3992
crtB; 15-cis-phytoene synthase [EC:2.5.1.32]	0.419321	0.999333	0.451026	0.996916	-9.95708	-9.28775	-10.6155	-1.56454	4.81279	-0.286236	0.358667
cyoA; cytochrome o ubiquinol oxidase subunit II [EC:1.10.3.10]	0.475461	0.999191	0.499476	0.998303	-10.2808	-9.85139	-10.7513	-0.959418	4.26635	-0.191921	0.398667
cyoB; cytochrome o ubiquinol oxidase subunit I [EC:1.10.3.10]	0.489171	0.99924	0.514481	0.998026	-10.2546	-9.91686	-10.7066	-0.846005	4.40554	-0.16264	0.413196
cyoC; cytochrome o ubiquinol oxidase subunit III	0.329951	0.999326	0.319794	0.999875	-8.56248	-9.27923	-4.98511	2.85134	6.54179	0.445713	0.307897
cyoD; cytochrome o ubiquinol oxidase subunit IV	0.493467	0.999339	0.518238	0.998255	-10.186	-9.8531	-10.6134	-0.84214	4.22468	-0.171362	0.412667
cysG; uroporphyrin-III C-methyltransferase / precorrin-2 dehydrogenase / sirohydrochlorin ferrochelatase [EC:2.1.1.107 1.3.1.76 4.99.1.4]	0.199194	0.999326	0.224019	0.999999	-1.50316	-1.69426	-0.867759	0.675417	1.03449	0.590185	0.291236
cobA; uroporphyrin-III C-methyltransferase [EC:2.1.1.107]	0.251084	0.999326	0.350482	0.999999	-1.03736	-1.13553	-0.893365	0.655531	1.662	0.386641	0.333222
MET8; precorrin-2 dehydrogenase / sirohydrochlorin ferrochelatase [EC:1.3.1.76 4.99.1.4]	0.467012	0.999326	0.562689	0.999999	4.69295	4.61294	4.91081	0.240769	0.614478	0.337618	0.394535
dnaA; chromosomal replication initiator protein	0.943211	0.999327	0.972212	0.999999	6.26648	6.2305	6.32292	-0.0139927	0.473096	-0.0297774	0.494667
dnaB; replicative DNA helicase [EC:3.6.4.12]	0.941724	0.999327	0.973673	0.999999	6.33923	6.29165	6.40453	-0.00538461	0.435297	-0.0105446	0.497168
dnaC; DNA replication protein DnaC	0.904566	0.999326	0.844723	0.999999	6.67001	6.64897	6.70844	-0.0571755	0.664003	-0.078196	0.458667
dnaG; DNA primase [EC:2.7.7.-]	0.947264	0.999328	0.986831	0.999999	6.26228	6.22865	6.32076	-0.0289918	0.480489	-0.0602057	0.492333
COASY; phosphopantetheine adenylyltransferase / dephospho-CoA kinase [EC:2.7.7.3 2.7.1.24]	0.617485	0.999326	0.767344	0.999999	-1.21228	-1.37542	-0.879748	0.316129	1.50703	0.180967	0.430667
dpo; DNA polymerase bacteriophage-type [EC:2.7.7.7]	0.401241	0.999326	0.572587	0.999999	5.08361	5.12928	5.07948	-0.173973	0.695157	-0.271715	0.397333
polA; DNA polymerase I [EC:2.7.7.7]	0.930835	0.999326	0.985786	0.999999	6.27237	6.23594	6.33557	-0.0088611	0.484581	-0.019988	0.497501
dnaE; DNA polymerase III subunit alpha [EC:2.7.7.7]	0.938302	0.999327	0.96914	0.999999	6.26846	6.23237	6.33551	-0.0312686	0.472007	-0.068483	0.483505
dnaN; DNA polymerase III subunit beta [EC:2.7.7.7]	0.934028	0.999327	0.958572	0.999999	6.27117	6.22476	6.33718	-0.0341977	0.484595	-0.0728169	0.481
holC; DNA polymerase III subunit chi [EC:2.7.7.7]	0.200635	0.999292	0.148935	0.993344	-8.25082	-6.53706	-10.1273	-2.90946	4.3119	-0.597792	0.222926
holA; DNA polymerase III subunit delta [EC:2.7.7.7]	0.931767	0.999327	0.981364	0.999999	6.25075	6.21422	6.30362	-0.0234249	0.466327	-0.0522321	0.494
holB; DNA polymerase III subunit delta' [EC:2.7.7.7]	0.933523	0.999326	0.955485	0.999999	6.1543	6.15261	6.20646	-0.0403575	0.45458	-0.0749979	0.478174
dnaQ; DNA polymerase III subunit epsilon [EC:2.7.7.7]	0.882633	0.999443	0.875237	0.999999	5.75162	5.74939	5.7525	0.0198459	0.409985	0.0482697	0.471843
dnaX; DNA polymerase III subunit gamma/tau [EC:2.7.7.7]	0.921853	0.999326	0.966467	0.999999	6.2544	6.22905	6.31898	-0.036989	0.47093	-0.0808924	0.485
dinB; DNA polymerase IV [EC:2.7.7.7]	0.517082	0.999326	0.78997	1	6.16698	6.05748	6.3883	0.12661	0.485755	0.266876	0.444518
polX~ dpx; DNA polymerase (family X)	0.205303	0.999326	0.206574	0.999999	-2.38791	-2.70724	-1.58803	0.861073	1.88797	0.469802	0.285571
elaA; ElaA protein	0.845796	0.999332	0.932515	0.999999	-0.546412	-0.862654	-0.261287	0.165094	2.17174	0.0789278	0.478
K02351; putative membrane protein	0.588034	0.999331	0.601203	0.999999	-9.94533	-9.95754	-9.93003	0.156661	5.65952	0.0258131	0.487837
drp35; lactonase [EC:3.1.1.-]	0.317806	0.999327	0.322986	0.999894	-8.59903	-9.29002	-4.78772	3.10713	6.49568	0.450009	0.304565
fusA~ GFM~ EFG; elongation factor G	0.94977	0.999326	0.978032	0.999999	7.16117	7.10096	7.26563	0.00644249	0.544978	0.0107368	0.497501
efp; elongation factor P	0.856845	0.999326	0.899372	0.999999	6.29531	6.29494	6.33184	-0.0424219	0.446344	-0.087319	0.468177
tsf~ TSFM; elongation factor Ts	0.931293	0.999326	0.982115	0.999999	6.24931	6.21356	6.31592	-0.0240777	0.472733	-0.0528833	0.492836
tuf~ TUFM; elongation factor Tu	0.924866	0.999326	0.971814	0.999999	6.25924	6.23879	6.31903	-0.0164835	0.457556	-0.0349619	0.492502
entC; isochorismate synthase [EC:5.4.4.2]	0.732789	0.999326	0.829304	0.999999	3.52302	3.6282	3.48119	-0.0595323	0.463458	-0.123976	0.46118
entE~ dhbE~ vibE~ mxcE; 2~3-dihydroxybenzoate-AMP ligase [EC:6.3.2.14 2.7.7.58]	0.482908	0.998945	0.510706	0.998309	-10.2379	-9.91605	-10.6347	-0.914351	4.27472	-0.178115	0.406864
fabK; enoyl-[acyl-carrier protein] reductase II [EC:1.3.1.9]	0.959994	0.999386	0.937467	0.999999	5.8713	5.78902	5.9285	0.0174416	0.632007	0.0293609	0.486504
fabZ; 3-hydroxyacyl-[acyl-carrier-protein] dehydratase [EC:4.2.1.59]	0.957714	0.999337	0.932803	1	5.9535	5.92089	6.00799	0.0231972	0.472983	0.0415255	0.47984
TSTA3~ fcl; GDP-L-fucose synthase [EC:1.1.1.271]	0.176376	0.999326	0.202687	0.999999	4.81003	4.91379	4.4755	-0.348192	0.477999	-0.607717	0.274575
fdhD; FdhD protein	0.18811	0.999326	0.269086	0.999999	0.507143	0.437488	0.796642	0.501308	1.19352	0.372574	0.308
fdhE; FdhE protein	0.253501	0.999326	0.450095	0.999999	0.0864818	-0.0597306	0.145968	0.349681	1.32791	0.200271	0.361879
fdrA; FdrA protein	0.374734	0.999294	0.411126	0.997359	-9.82925	-10.3552	-8.93875	1.72775	4.98897	0.313471	0.350667
flbD; flagellar protein FlbD	0.821032	0.999326	0.855759	0.999999	5.18337	5.18369	5.16502	-0.0742473	0.727774	-0.0976137	0.454848
flgA; flagella basal body P-ring formation protein FlgA	0.32543	0.999326	0.444745	0.999999	0.540457	0.204709	0.596449	0.447737	1.1936	0.28235	0.364545
flgB; flagellar basal-body rod protein FlgB	0.801723	0.999326	0.934088	0.999999	5.37188	5.29362	5.39902	-0.0730228	0.770827	-0.0845629	0.476667
flgC; flagellar basal-body rod protein FlgC	0.858329	0.999326	0.949414	0.999999	5.53256	5.46247	5.55438	0.00241053	0.727144	0.00333178	0.496834
flgD; flagellar basal-body rod modification protein FlgD	0.524228	0.999326	0.541883	0.999999	4.78942	4.81811	4.76213	-0.129939	0.684174	-0.214587	0.384872
flgE; flagellar hook protein FlgE	0.430078	0.999326	0.398468	0.999999	4.83381	4.69236	5.11608	0.343433	0.687383	0.375012	0.351667
flgF; flagellar basal-body rod protein FlgF	0.493068	0.998501	0.515902	0.998524	-10.1936	-9.86717	-10.6447	-0.851401	4.33322	-0.171003	0.407333
flgG; flagellar basal-body rod protein FlgG	0.834123	0.999326	0.941089	0.999999	6.49842	6.43727	6.51376	-0.00860331	0.73572	-0.0126429	0.490836
flgH; flagellar L-ring protein precursor FlgH	0.388672	0.999326	0.499255	0.999999	0.673701	0.41787	0.730741	0.358313	0.972464	0.320698	0.375
flgI; flagellar P-ring protein precursor FlgI	0.388588	0.999326	0.501931	0.999999	0.672785	0.415944	0.729066	0.351826	0.975566	0.325505	0.380667
flgJ; flagellar protein FlgJ	0.0861361	0.999326	0.0761878	0.999982	2.36106	1.94117	2.6865	0.682286	0.664313	0.79658	0.204265
flgK; flagellar hook-associated protein 1 FlgK	0.507074	0.999326	0.571007	0.999999	5.6139	5.66367	5.578	-0.171201	0.776438	-0.226654	0.393869
flgL; flagellar hook-associated protein 3 FlgL	0.570558	0.999326	0.456276	0.999999	3.9413	3.75037	4.1993	0.269753	0.672652	0.355198	0.358547
flgM; negative regulator of flagellin synthesis FlgM	0.420632	0.999326	0.403326	0.999999	4.5387	4.60011	4.43203	-0.226674	0.736989	-0.308866	0.346884
flgN; flagella synthesis protein FlgN	0.466615	0.999195	0.506526	0.997358	-10.2307	-9.83337	-10.6986	-0.876163	4.32479	-0.176643	0.411529
flhA; flagellar biosynthesis protein FlhA	0.830575	0.999326	0.938022	0.999999	5.5072	5.45314	5.52167	-0.0124648	0.739942	-0.0170384	0.487171
flhB; flagellar biosynthetic protein FlhB	0.792933	0.999326	0.845126	0.999999	5.40208	5.39844	5.40902	-0.0407675	0.729774	-0.0597594	0.456667
flhC; flagellar transcriptional activator FlhC	0.465884	0.999187	0.49598	0.99868	-10.2552	-9.8663	-10.6709	-0.883265	4.25867	-0.182745	0.407864
flhD; flagellar transcriptional activator FlhD	0.480039	0.999011	0.506977	0.997892	-10.2117	-9.84436	-10.6278	-0.825479	4.28022	-0.164561	0.410667
flhF; flagellar biosynthesis protein FlhF	0.398819	0.999326	0.361895	0.999999	4.43443	4.49319	4.27534	-0.241332	0.742516	-0.331349	0.335667
fliA; RNA polymerase sigma factor for flagellar operon FliA	0.838641	0.999326	0.944817	0.999999	5.5133	5.45994	5.52861	-0.00560281	0.744005	-0.00626985	0.494835
fliC; flagellin	0.321745	0.999326	0.281934	0.999999	6.92755	7.09333	6.63842	-0.397492	0.778556	-0.459041	0.310333
fliD; flagellar hook-associated protein 2	0.431676	0.999326	0.349664	0.999999	5.39107	5.47755	5.20687	-0.257871	0.797739	-0.343854	0.331333
fliE; flagellar hook-basal body complex protein FliE	0.761251	0.999326	0.861715	0.999999	5.46103	5.39412	5.47345	-0.0590184	0.747079	-0.0770761	0.461
fliF; flagellar M-ring protein FliF	0.618924	0.999326	0.814321	0.999999	4.79782	4.79294	4.85036	-0.129115	0.704511	-0.165068	0.444518
fliG; flagellar motor switch protein FliG	0.833117	0.999326	0.936618	0.999999	5.49316	5.42285	5.51106	-0.0120336	0.737267	-0.0121149	0.488333
fliH; flagellar assembly protein FliH	0.586649	0.999326	0.801375	0.999999	4.68001	4.67051	4.7352	-0.162975	0.733508	-0.201902	0.443519
fliI; flagellum-specific ATP synthase [EC:3.6.3.14]	0.831619	0.999326	0.941538	0.999999	5.50712	5.45273	5.52192	-0.00559079	0.733913	-0.00651302	0.493667
fliJ; flagellar FliJ protein	0.509586	0.999326	0.511596	0.999999	4.55532	4.60227	4.50248	-0.163947	0.707159	-0.240529	0.384872
fliK; flagellar hook-length control protein FliK	0.269625	0.999326	0.269363	0.999999	3.50803	3.18981	3.71152	0.376924	0.701164	0.471278	0.307667
fliL; flagellar FliL protein	0.323951	0.999326	0.257032	0.999999	3.99719	4.15366	3.5655	-0.491648	0.865701	-0.479983	0.300233
fliM; flagellar motor switch protein FliM	0.836497	0.999326	0.941703	0.999999	5.49259	5.42446	5.51047	-0.00622295	0.729545	-0.00875602	0.494
fliNY~ fliN; flagellar motor switch protein FliN/FliY	0.551765	0.999326	0.645277	0.999999	5.6608	5.73937	5.65164	-0.173268	0.742425	-0.207977	0.408667
fliOZ~ fliO; flagellar protein FliO/FliZ	0.48857	0.999326	0.488545	0.999999	4.44662	4.53358	4.32976	-0.223006	0.813789	-0.269982	0.375875
fliP; flagellar biosynthetic protein FliP	0.834118	0.999326	0.941904	0.999999	5.50792	5.45452	5.52259	-0.0175867	0.745026	-0.0235703	0.483839
fliQ; flagellar biosynthetic protein FliQ	0.834248	0.999326	0.942555	0.999999	5.49267	5.4236	5.51084	-0.0130599	0.739167	-0.0165175	0.486667
fliR; flagellar biosynthetic protein FliR	0.769538	0.999326	0.822635	0.999999	5.42673	5.42118	5.42971	-0.0417117	0.72814	-0.055628	0.451667
fliS; flagellar protein FliS	0.651065	0.999326	0.773626	0.999999	5.92708	5.92554	5.92708	-0.113529	0.759432	-0.156556	0.441186
fliT; flagellar protein FliT	0.487027	0.999273	0.525217	0.998851	-10.2492	-9.91843	-10.6047	-0.782393	4.23082	-0.157951	0.413196
fliY; cystine transport system substrate-binding protein	0.44262	0.999326	0.402434	0.999999	1.71933	1.62093	2.526	0.723041	1.13143	0.391611	0.347333
sufE; cysteine desulfuration protein SufE	0.72391	0.999326	0.816245	0.999999	3.94851	3.95658	3.91328	0.0477275	0.570308	0.0834291	0.452667
rlmE~ rrmJ~ ftsJ; 23S rRNA (uridine2552-2'-O)-methyltransferase [EC:2.1.1.166]	0.335983	0.999326	0.447522	0.999999	0.54251	0.210125	0.598445	0.44215	1.20274	0.304859	0.359214
rdgB; XTP/dITP diphosphohydrolase [EC:3.6.1.66]	0.935109	0.999327	0.971752	0.999999	6.56661	6.56661	6.59682	-0.0268394	0.417966	-0.0582697	0.486504
fucP; MFS transporter~ FHS family~ L-fucose permease	0.953233	0.999332	0.958833	0.999999	4.86057	4.93303	4.81267	-0.00871641	0.565712	-0.0156168	0.492333
fucU~ FUOM; L-fucose mutarotase [EC:5.1.3.29]	0.0520988	0.999326	0.0834292	0.999999	1.80785	1.64806	2.18259	0.489612	0.562118	0.82276	0.201933
gatA~ QRSL1; aspartyl-tRNA(Asn)/glutamyl-tRNA(Gln) amidotransferase subunit A [EC:6.3.5.6 6.3.5.7]	0.828123	0.999326	0.835768	0.999999	5.66194	5.65978	5.67198	-0.0668587	0.531616	-0.119805	0.44985
gatB~ PET112; aspartyl-tRNA(Asn)/glutamyl-tRNA(Gln) amidotransferase subunit B [EC:6.3.5.6 6.3.5.7]	0.823771	0.999326	0.85167	0.999999	5.63691	5.63486	5.64949	-0.0583001	0.52103	-0.100953	0.463
gatC~ GATC; aspartyl-tRNA(Asn)/glutamyl-tRNA(Gln) amidotransferase subunit C [EC:6.3.5.6 6.3.5.7]	0.832842	0.999328	0.871702	0.999999	5.64398	5.63851	5.6573	-0.0571379	0.531529	-0.102819	0.467511
gcvH~ GCSH; glycine cleavage system H protein	0.727301	0.999326	0.657933	0.999999	4.77845	4.77759	4.84284	0.0577758	0.466247	0.134534	0.419527
glgX; glycogen debranching enzyme [EC:3.2.1.196]	0.493917	0.999326	0.391947	0.999999	5.50114	5.65721	5.45424	-0.20475	0.671662	-0.316492	0.345885
glpE; thiosulfate sulfurtransferase [EC:2.8.1.1]	0.698575	0.999336	0.884826	0.999999	-5.32033	-5.0439	-5.6401	0.229138	4.63646	0.0382159	0.479174
GLPF; glycerol uptake facilitator protein	0.281039	0.999326	0.227643	0.999999	2.35623	1.91583	3.22367	1.1255	1.70447	0.550317	0.298234
glpG; GlpG protein	0.78212	0.999326	0.785822	0.999999	0.553321	0.683194	0.516368	-0.175786	1.57847	-0.100078	0.449667
glpP; glycerol uptake operon antiterminator	0.0478871	0.999326	0.0546087	0.989446	-0.434065	-0.541244	0.241744	0.804803	0.924897	0.841133	0.162667
glpR; DeoR family transcriptional regulator~ glycerol-3-phosphate regulon repressor	0.617476	0.999326	0.568973	0.999999	1.55559	1.51268	1.68481	0.181548	0.859825	0.209791	0.393667
glpT; MFS transporter~ OPA family~ glycerol-3-phosphate transporter	0.310542	0.999326	0.312059	0.999999	4.44835	4.26187	4.52488	0.249307	0.598125	0.418022	0.326667
glpX; fructose-1~6-bisphosphatase II [EC:3.1.3.11]	0.253951	0.999326	0.409883	0.999999	0.324276	0.19925	0.363015	0.37781	1.14741	0.280017	0.347667
gspA; general secretion pathway protein A	0.382486	0.999326	0.312224	0.999999	-1.23397	-1.72185	-1.09644	0.465892	1.47842	0.33536	0.316667
gspC; general secretion pathway protein C	0.387239	0.999326	0.325323	0.999999	-1.2261	-1.76331	-1.09541	0.457667	1.4789	0.327585	0.325
gspD; general secretion pathway protein D	0.391783	0.999326	0.335556	0.999999	-1.20901	-1.7565	-1.09564	0.424838	1.48425	0.307946	0.329333
gspE; general secretion pathway protein E	0.386113	0.999326	0.317389	0.999999	-1.22325	-1.67609	-1.09859	0.46229	1.47475	0.346559	0.320227
gspF; general secretion pathway protein F	0.387097	0.999326	0.319989	0.999999	-1.21959	-1.69618	-1.09377	0.471658	1.46478	0.336033	0.323333
gspG; general secretion pathway protein G	0.236758	0.999326	0.424639	0.999999	-0.625836	-0.969596	-0.433054	0.462513	1.20555	0.326471	0.354333
gspH; general secretion pathway protein H	0.489598	0.998984	0.517942	0.998235	-10.2256	-9.87778	-10.6457	-0.823751	4.26202	-0.16153	0.414195
gspI; general secretion pathway protein I	0.48106	0.999327	0.504692	0.998423	-10.1727	-9.80336	-10.6366	-0.857053	4.36507	-0.175091	0.408864
gspJ; general secretion pathway protein J	0.463466	0.998534	0.495872	0.998432	-10.2241	-9.82274	-10.7602	-1.05973	4.28802	-0.201543	0.397333
gspK; general secretion pathway protein K	0.389089	0.999326	0.326759	0.999999	-1.22141	-1.65429	-1.09496	0.462596	1.49448	0.335363	0.318667
gspL; general secretion pathway protein L	0.472165	0.999302	0.508417	0.99827	-10.2692	-9.92244	-10.6987	-0.86022	4.3323	-0.17039	0.418333
gspM; general secretion pathway protein M	0.488316	0.99933	0.514631	0.998878	-10.2253	-9.8564	-10.6259	-0.870863	4.32464	-0.173046	0.408
gspN; general secretion pathway protein N	0.477408	0.998782	0.512613	0.998512	-10.235	-9.86707	-10.6446	-0.83841	4.28923	-0.174765	0.407667
gyrA; DNA gyrase subunit A [EC:5.99.1.3]	0.910701	0.999326	0.979278	0.999999	6.98093	6.9154	7.05544	-0.00772527	0.565384	-0.0157607	0.496667
gyrB; DNA gyrase subunit B [EC:5.99.1.3]	0.920324	0.999326	0.974814	0.999999	6.98904	6.92297	7.06432	0.012415	0.567437	0.0247774	0.494667
bacA; vitamin B12/bleomycin/antimicrobial peptide transport system ATP-binding/permease protein	0.204263	0.994038	0.189236	0.98737	-9.24992	-7.61208	-10.6524	-3.22171	4.53437	-0.630999	0.231667
wecC; UDP-N-acetyl-D-mannosaminuronic acid dehydrogenase [EC:1.1.1.336]	0.823511	0.999349	0.404558	0.999999	-2.52405	-3.16473	-1.19904	1.54883	3.24856	0.26787	0.354667
wbpP; UDP-N-acetylglucosamine 4-epimerase [EC:5.1.3.7]	0.208244	0.999326	0.194641	0.999999	3.72791	4.01973	3.18613	-0.632452	0.97743	-0.595914	0.277667
wbpO; UDP-N-acetyl-D-galactosamine dehydrogenase [EC:1.1.1.-]	0.236708	0.999326	0.240305	0.999999	3.80353	4.05948	3.32647	-0.578728	0.951126	-0.552644	0.293333
K02475; two-component system~ CitB family~ response regulator	0.32	0.999272	0.325208	0.998956	-9.21473	-10.055	-7.58824	2.5454	5.38325	0.443861	0.301566
K02476; two-component system~ CitB family~ sensor kinase [EC:2.7.13.3]	0.628728	0.999326	0.549361	0.999999	0.0797916	-0.0410719	0.332826	0.325773	1.23404	0.235357	0.388333
K02477; two-component system~ LytTR family~ response regulator	0.29258	0.999326	0.273964	0.999999	4.60206	4.77723	4.19762	-0.42123	0.633996	-0.56226	0.303232
K02478; two-component system~ LytTR family~ sensor kinase [EC:2.7.13.3]	0.66663	0.999341	0.853763	1	-3.37484	-4.86376	-3.31943	0.00123547	7.69029	0.000211948	0.5
K02479; two-component system~ NarL family~ response regulator	0.603162	0.999326	0.92397	0.999999	-1.64178	-1.82915	-1.37236	0.110138	2.06713	0.0314585	0.478174
K02480; two-component system~ NarL family~ sensor kinase [EC:2.7.13.3]	0.478675	0.998742	0.504213	0.997693	-10.3173	-9.93707	-10.8073	-0.835332	4.4337	-0.174789	0.412196
K02481; two-component system~ NtrC family~ response regulator	0.946684	0.999387	0.943641	0.999999	4.18128	4.20204	4.17166	-0.00751959	0.550917	-0.0161872	0.493169
K02482; two-component system~ NtrC family~ sensor kinase [EC:2.7.13.3]	0.250134	0.999326	0.427652	0.999999	1.09111	0.919677	1.15564	0.354196	1.3227	0.194299	0.351883
K02483; two-component system~ OmpR family~ response regulator	0.266932	0.999326	0.290631	0.999999	-3.90919	-4.4	-2.6067	1.77944	3.63637	0.423959	0.318333
K02484; two-component system~ OmpR family~ sensor kinase [EC:2.7.13.3]	0.445395	0.999326	0.540679	0.999999	3.46796	3.52154	3.46708	-0.152251	0.485564	-0.305026	0.386333
pleD; two-component system~ cell cycle response regulator [EC:2.7.7.65]	0.386465	0.999326	0.319118	0.999999	-1.23398	-1.73282	-1.09539	0.451786	1.47855	0.317349	0.325225
spo0F; two-component system~ response regulator~ stage 0 sporulation protein F	0.431203	0.999326	0.528104	0.999999	-0.915522	-1.33002	-0.86229	0.320262	1.3423	0.239942	0.387333
kinA; two-component system~ sporulation sensor kinase A [EC:2.7.13.3]	0.476245	0.998544	0.502308	0.99819	-10.2644	-9.9036	-10.6751	-0.859917	4.33915	-0.167531	0.411863
hemA; glutamyl-tRNA reductase [EC:1.2.1.70]	0.337021	0.999326	0.283231	0.999999	4.0239	3.90752	4.17196	0.241813	0.556331	0.409324	0.31023
hemK~ prmC~ HEMK; release factor glutamine methyltransferase [EC:2.1.1.297]	0.93022	0.999327	0.979006	0.999999	6.24649	6.21402	6.30637	-0.0374569	0.465581	-0.0698691	0.486333
lolB; outer membrane lipoprotein LolB	0.487711	0.999341	0.514254	0.999632	-10.2595	-9.91675	-10.7026	-0.882422	4.33776	-0.180677	0.405865
hemN~ hemZ; oxygen-independent coproporphyrinogen III oxidase [EC:1.3.98.3]	0.867396	0.999326	0.945133	0.999999	7.11669	7.05952	7.13278	-0.019219	0.612706	-0.029316	0.486171
hemX; uroporphyrin-III C-methyltransferase [EC:2.1.1.107]	0.807071	0.999331	0.886904	0.999999	1.5609	1.45395	1.56112	0.143425	1.13992	0.115018	0.461667
hemX; HemX protein	0.765702	0.999346	0.80771	0.999999	-5.55997	-5.55997	-4.06659	0.581346	7.53624	0.105199	0.456848
hemY; HemY protein	0.46513	0.999349	0.494399	0.999167	-10.1773	-9.78964	-10.6209	-0.946548	4.37017	-0.188787	0.4012
yabN; tetrapyrrole methylase family protein / MazG family protein	0.437369	0.999326	0.57952	0.999999	4.96686	4.84084	5.19796	0.227812	0.69477	0.335301	0.396534
hisF; cyclase [EC:4.1.3.-]	0.928857	0.999326	0.949221	0.999999	6.10828	6.04947	6.13609	-0.00863506	0.570486	-0.0146217	0.490333
hisH; glutamine amidotransferase [EC:2.4.2.-]	0.914704	0.999326	0.949605	0.999999	6.10559	6.0472	6.13329	-0.00407712	0.585406	-0.00684007	0.495501
hisZ; ATP phosphoribosyltransferase regulatory subunit	0.9592	0.999332	0.927098	1	5.82437	5.75693	5.85447	0.0280728	0.666204	0.0404907	0.47884
HINT1~ hinT~ hit; histidine triad (HIT) family protein	0.939537	0.999326	0.985446	0.999999	6.23159	6.21136	6.29117	-0.0382329	0.462233	-0.0685672	0.492
hpaH; 2-oxo-hept-3-ene-1~7-dioate hydratase [EC:4.2.1.-]	0.828074	0.999356	0.693596	0.999999	-1.19368	-2.52502	-0.948631	0.735624	4.31518	0.152866	0.427333
hpaI~ hpcH; 4-hydroxy-2-oxoheptanedioate aldolase [EC:4.1.2.52]	0.425465	0.999326	0.467446	0.999999	2.88911	2.58075	2.97741	0.312672	0.829336	0.326267	0.369
lpxL~ htrB; Kdo2-lipid IVA lauroyltransferase [EC:2.3.1.241]	0.748392	0.999327	0.845617	0.999999	4.00579	4.00937	3.97063	0.053273	0.540601	0.0960401	0.45
infA; translation initiation factor IF-1	0.931736	0.999326	0.981411	0.999999	6.2501	6.21743	6.31207	-0.0142678	0.464847	-0.0321164	0.495
infB~ MTIF2; translation initiation factor IF-2	0.940876	0.999326	0.979009	0.999999	6.2713	6.24168	6.33727	-0.0260029	0.484271	-0.0593285	0.488333
infC~ MTIF3; translation initiation factor IF-3	0.930968	0.999326	0.981973	0.999999	6.25395	6.22052	6.31154	-0.0446741	0.46392	-0.0774692	0.489333
ispB; octaprenyl-diphosphate synthase [EC:2.5.1.90]	0.699007	0.999328	0.792225	1	4.08811	4.08811	4.10117	0.0535808	0.481236	0.105633	0.451667
kdgR; LacI family transcriptional regulator~ kdg operon repressor	0.467542	0.999326	0.658282	0.999999	0.570932	0.726525	0.508708	-0.319662	1.2193	-0.245869	0.419667
kdgT; 2-keto-3-deoxygluconate permease	0.246454	0.999326	0.380641	0.999999	-4.84465	-4.95281	-4.18451	1.9597	5.20551	0.33783	0.344885
kdtA~ waaA; 3-deoxy-D-manno-octulosonic-acid transferase [EC:2.4.99.12 2.4.99.13 2.4.99.14 2.4.99.15]	0.76672	0.999327	0.855451	0.999999	4.01959	4.01959	4.00651	0.0327897	0.531182	0.0629136	0.458333
ksgA; 16S rRNA (adenine1518-N6/adenine1519-N6)-dimethyltransferase [EC:2.1.1.182]	0.932324	0.999326	0.980468	0.999999	6.24975	6.21379	6.3036	-0.00856744	0.469812	-0.0189697	0.497834
lacI~ galR; LacI family transcriptional regulator	0.774909	0.999326	0.725224	0.999999	8.57542	8.58953	8.53333	-0.0746597	0.542436	-0.12491	0.430856
lacR; DeoR family transcriptional regulator~ lactose phosphotransferase system repressor	0.301545	0.999326	0.231845	0.999999	1.47773	1.38495	2.53215	1.25771	2.57969	0.479921	0.286571
lacT; transcriptional antiterminator	0.314901	0.999326	0.238216	0.999999	0.53636	0.38875	1.49917	1.15795	2.6004	0.458574	0.29
lacY; MFS transporter~ OHS family~ lactose permease	0.30219	0.999326	0.237506	0.999999	0.505768	0.396381	1.59866	1.29138	2.62886	0.485185	0.292333
lasT; tRNA/rRNA methyltransferase [EC:2.1.1.-]	0.34165	0.999326	0.457782	0.999999	0.541188	0.232709	0.596302	0.433135	1.1982	0.295556	0.364
lpxC; UDP-3-O-[3-hydroxymyristoyl] N-acetylglucosamine deacetylase [EC:3.5.1.108]	0.878097	0.999366	0.828795	0.999999	-0.32573	-0.394082	-0.220687	0.128476	1.07539	0.107757	0.454515
lpxD; UDP-3-O-[3-hydroxymyristoyl] glucosamine N-acyltransferase [EC:2.3.1.191]	0.765614	0.999328	0.853909	1	4.02311	4.02311	4.01753	0.0319918	0.524995	0.0604567	0.462846
manR; activator of the mannose operon~ transcriptional antiterminator	0.235431	0.999216	0.269691	0.997531	-9.09674	-9.91972	-5.11638	3.81336	6.278	0.569286	0.285333
menA; 1~4-dihydroxy-2-naphthoate octaprenyltransferase [EC:2.5.1.74 2.5.1.-]	0.49741	0.999326	0.347532	0.999999	4.4312	4.30158	4.61965	0.383486	0.719093	0.40482	0.332889
menC; O-succinylbenzoate synthase [EC:4.2.1.113]	0.10151	0.999326	0.131233	0.999999	-3.38535	-3.85105	-1.23836	2.31316	3.02471	0.732763	0.238254
menD; 2-succinyl-5-enolpyruvyl-6-hydroxy-3-cyclohexene-1-carboxylate synthase [EC:2.2.1.9]	0.888061	0.999327	0.921741	0.999999	3.5921	3.68534	3.52512	-0.0664781	0.43864	-0.142678	0.470177
menF; menaquinone-specific isochorismate synthase [EC:5.4.4.2]	0.110085	0.999326	0.146493	0.999999	-3.2748	-3.62836	-1.18239	2.28133	2.97463	0.704796	0.244918
rraA~ menG; regulator of ribonuclease activity A	0.434885	0.997489	0.445873	0.996674	-9.92173	-9.26675	-10.6195	-1.50868	4.31937	-0.300593	0.353
mhpD; 2-keto-4-pentenoate hydratase [EC:4.2.1.80]	0.616179	0.999326	0.761361	0.999999	-1.20385	-1.37743	-0.895728	0.293963	1.50711	0.162714	0.436
motA; chemotaxis protein MotA	0.83778	0.999326	0.968908	0.999999	5.54249	5.47574	5.57632	0.0127507	0.686125	0.0197728	0.490667
motB; chemotaxis protein MotB	0.892197	0.999327	0.982189	0.999999	5.59322	5.54206	5.62943	0.0250654	0.701219	0.0315764	0.489333
mpl; UDP-N-acetylmuramate: L-alanyl-gamma-D-glutamyl-meso-diaminopimelate ligase [EC:6.3.2.45]	0.668787	0.999335	0.67696	0.999999	-4.53903	-4.84801	-4.29398	0.613394	4.68565	0.123499	0.423
murG; UDP-N-acetylglucosamine--N-acetylmuramyl-(pentapeptide) pyrophosphoryl-undecaprenol N-acetylglucosamine transferase [EC:2.4.1.227]	0.928966	0.999327	0.980068	0.999999	6.24793	6.21259	6.29612	-0.0337312	0.463978	-0.0655922	0.48917
nagB~ GNPDA; glucosamine-6-phosphate deaminase [EC:3.5.99.6]	0.946427	0.999357	0.915901	0.999999	6.56654	6.56553	6.64907	0.0555683	0.427842	0.113425	0.472
nagD; NagD protein	0.255469	0.999326	0.221342	0.999999	2.61962	2.57911	2.90412	0.338034	0.615007	0.452873	0.287904
napA; periplasmic nitrate reductase NapA [EC:1.7.99.-]	0.304333	0.999326	0.421925	0.999999	0.597915	0.267517	0.671242	0.455176	1.15055	0.33766	0.356215
napB; cytochrome c-type protein NapB	0.0436044	0.999319	0.0488412	0.990831	-4.59689	-6.12556	-3.99915	2.00509	2.43704	0.721533	0.158667
napD; periplasmic nitrate reductase NapD	0.0547907	0.99848	0.0871202	0.99428	-4.45549	-5.06736	-3.95438	1.1823	1.54559	0.731031	0.198934
napG; ferredoxin-type protein NapG	0.231458	0.999326	0.384115	0.999999	0.703917	0.367206	0.876715	0.488662	0.962551	0.464384	0.343333
napH; ferredoxin-type protein NapH	0.229548	0.999326	0.385175	0.999999	0.704714	0.394455	0.874608	0.474445	0.972524	0.46811	0.349217
NRT~ narK~ nrtP~ nasA; MFS transporter~ NNP family~ nitrate/nitrite transporter	0.294782	0.999326	0.358418	0.999999	-5.50629	-5.21336	-6.61423	-2.8106	5.43216	-0.406021	0.328667
nifA; Nif-specific regulatory protein	0.322778	0.999326	0.440227	0.999999	0.537736	0.218879	0.596455	0.450529	1.18116	0.305671	0.360667
nifB; nitrogen fixation protein NifB	0.372337	0.999326	0.327212	0.999999	2.47136	2.25928	2.65972	0.335797	0.831075	0.377972	0.325667
nifD; nitrogenase molybdenum-iron protein alpha chain [EC:1.18.6.1]	0.237127	0.999326	0.255572	0.999999	1.33317	1.28603	1.73884	0.444483	0.935159	0.437518	0.3
nifE; nitrogenase molybdenum-cofactor synthesis protein NifE	0.334691	0.999326	0.788243	0.999999	0.34067	0.360049	0.34067	0.160342	1.61575	0.0855341	0.445667
nifH; nitrogenase iron protein NifH [EC:1.18.6.1]	0.490476	0.999326	0.779693	0.999999	3.38094	3.38125	3.38094	0.102297	0.84827	0.121398	0.449184
nifHD1~ nifI1; nitrogen regulatory protein PII 1	0.784047	0.999339	0.777195	0.999999	-2.36216	-2.26718	-2.43283	-0.0963671	1.54182	-0.0562078	0.451849
nifHD2~ nifI2; nitrogen regulatory protein PII 2	0.782741	0.999355	0.781015	0.999999	-2.36558	-2.2744	-2.43472	-0.0894467	1.55526	-0.0508153	0.453849
nifK; nitrogenase molybdenum-iron protein beta chain [EC:1.18.6.1]	0.326341	0.999326	0.508703	0.999999	1.9625	1.93206	2.38082	0.445216	0.890764	0.411716	0.379207
nifN; nitrogenase molybdenum-iron protein NifN	0.660447	0.999339	0.824242	0.999999	-3.39132	-3.37718	-3.43816	0.100332	1.37268	0.0677128	0.474508
nifV; homocitrate synthase NifV [EC:2.3.3.14]	0.778338	0.999339	0.772999	0.999999	-1.93956	-1.80763	-2.09172	-0.142254	1.94993	-0.0686645	0.439
nirC; nitrite transporter	0.338711	0.999326	0.157721	0.999999	2.08067	1.89645	2.36555	0.481381	0.91178	0.468382	0.263246
nusA; N utilization substance protein A	0.929152	0.999326	0.968966	0.999999	6.25797	6.22423	6.31296	-0.0281254	0.467941	-0.0642365	0.487504
nusG; transcriptional antiterminator NusG	0.951644	0.999328	0.980996	0.999999	6.27595	6.24512	6.33391	-0.013579	0.475421	-0.0280862	0.495835
paaI; acyl-CoA thioesterase [EC:3.1.2.-]	0.180373	0.999326	0.220444	0.999999	5.0774	5.13647	4.74486	-0.443278	0.713061	-0.564908	0.287
pabC; 4-amino-4-deoxychorismate lyase [EC:4.1.3.38]	0.272075	0.999326	0.414978	0.999999	2.08759	1.99449	2.11411	0.278928	0.647443	0.372463	0.343333
parC; topoisomerase IV subunit A [EC:5.99.1.-]	0.588609	0.999326	0.535847	0.999999	4.22631	4.1691	4.43766	0.284536	0.672062	0.324652	0.393202
parE; topoisomerase IV subunit B [EC:5.99.1.-]	0.589362	0.999326	0.537407	0.999999	4.23264	4.16907	4.431	0.291615	0.683097	0.336346	0.384538
pcaR; IclR family transcriptional regulator~ pca regulon regulatory protein	0.470262	0.997829	0.508467	0.997393	-10.2001	-9.84588	-10.5859	-0.85286	4.57217	-0.164877	0.415667
pdaD; arginine decarboxylase [EC:4.1.1.19]	0.659951	0.999336	0.522756	0.999999	-4.7067	-4.94829	-4.26721	0.871801	6.20793	0.146632	0.384205
petB; cytochrome b6	0.486248	0.999023	0.530861	0.99775	-10.2206	-9.91393	-10.6079	-0.876636	4.77265	-0.167257	0.416861
petC; cytochrome b6-f complex iron-sulfur subunit [EC:1.10.9.1]	0.46662	0.999329	0.512423	0.998644	-10.2244	-9.86285	-10.6781	-0.970407	4.72545	-0.181497	0.414333
cdaR; carbohydrate diacid regulator	0.733962	0.999326	0.825315	0.999999	6.27635	6.29821	6.27635	-0.104106	0.672521	-0.136577	0.45085
pilA; type IV pilus assembly protein PilA	0.740092	0.999326	0.765791	0.999999	2.61246	2.4032	2.76396	0.119499	1.05363	0.12587	0.444667
flp~ pilA; pilus assembly protein Flp/PilA	0.771812	0.999327	0.846871	1	-0.514821	-0.651302	-0.443275	0.114104	1.07606	0.0909569	0.451516
pilB; type IV pilus assembly protein PilB	0.572902	0.999326	0.595139	0.999999	4.47613	4.50803	4.4212	-0.120747	0.537545	-0.204855	0.409667
pilC; type IV pilus assembly protein PilC	0.855075	0.999326	0.969241	0.999999	5.59118	5.5621	5.60488	-0.0154384	0.681291	-0.0222549	0.489837
pilD~ pppA; leader peptidase (prepilin peptidase) / N-methyltransferase [EC:3.4.23.43 2.1.1.-]	0.731027	0.999326	0.761074	0.999999	5.8883	5.89171	5.8764	-0.0969137	0.602628	-0.164228	0.431667
pilE; type IV pilus assembly protein PilE	0.479435	0.99934	0.507835	0.998572	-10.2091	-9.80881	-10.6662	-0.937782	4.32596	-0.193766	0.396333
pilF; type IV pilus assembly protein PilF	0.382292	0.999326	0.319207	0.999999	-1.22067	-1.71475	-1.09666	0.458353	1.49511	0.322507	0.329667
pilG; twitching motility two-component system response regulator PilG	0.476178	0.998733	0.502493	0.99844	-10.2108	-9.82236	-10.6753	-0.926884	4.33881	-0.186815	0.40853
pilH; twitching motility two-component system response regulator PilH	0.46004	0.998852	0.495363	0.99797	-10.2615	-9.84102	-10.7691	-0.968492	4.32891	-0.192794	0.404199
pilJ; twitching motility protein PilJ	0.476075	0.999173	0.502404	0.997809	-10.2568	-9.85712	-10.7048	-0.868432	4.33161	-0.170526	0.412196
pilM; type IV pilus assembly protein PilM	0.219439	0.999326	0.22282	0.999999	2.24412	2.19821	2.43651	0.258885	0.558156	0.420976	0.285905
pilN; type IV pilus assembly protein PilN	0.37937	0.999326	0.321686	0.999999	-1.22042	-1.68396	-1.09448	0.440491	1.47713	0.322856	0.318227
pilO; type IV pilus assembly protein PilO	0.534933	0.999326	0.609992	0.999999	-0.852403	-1.03637	-0.751107	0.268727	1.27508	0.194716	0.408667
pilP; type IV pilus assembly protein PilP	0.38629	0.999326	0.321341	0.999999	-1.22004	-1.58387	-1.0946	0.450948	1.49503	0.311224	0.327667
pilQ; type IV pilus assembly protein PilQ	0.610819	0.999326	0.457919	0.999999	-0.901835	-1.07367	-0.729117	0.296072	0.910089	0.292504	0.368333
pilR~ pehR; two-component system~ NtrC family~ response regulator PilR	0.247207	0.999326	0.257765	0.99824	-9.13977	-9.9448	-4.95588	3.8943	6.13245	0.5946	0.276333
pilS~ pehS; two-component system~ NtrC family~ sensor histidine kinase PilS [EC:2.7.13.3]	0.476729	0.999282	0.506833	0.998715	-10.2472	-9.87377	-10.6932	-0.878301	4.40955	-0.169843	0.407531
pilT; twitching motility protein PilT	0.86115	0.999326	0.942936	0.999999	5.60918	5.59817	5.61881	-0.0175399	0.679427	-0.028641	0.486171
pilU; twitching motility protein PilU	0.486273	0.999329	0.511716	0.999012	-10.232	-9.91486	-10.6014	-0.821538	4.26783	-0.158405	0.417
pilV; type IV pilus assembly protein PilV	0.477835	0.999328	0.50751	0.997325	-10.3089	-9.92641	-10.7553	-0.850099	4.31524	-0.171613	0.408197
pilW; type IV pilus assembly protein PilW	0.478232	0.999327	0.514354	0.998877	-10.213	-9.8525	-10.6182	-0.848051	4.2112	-0.16475	0.409333
pilY1; type IV pilus assembly protein PilY1	0.389342	0.999326	0.326966	0.999999	-1.22366	-1.70535	-1.10105	0.442325	1.4767	0.323592	0.326333
pilZ; type IV pilus assembly protein PilZ	0.483488	0.999236	0.511093	0.999216	-10.2176	-9.85361	-10.6986	-0.83187	4.31393	-0.162803	0.414
priB; primosomal replication protein N	0.205885	0.995803	0.182945	0.989935	-9.24264	-7.59693	-10.6162	-3.14941	4.48956	-0.614478	0.24092
prmA; ribosomal protein L11 methyltransferase [EC:2.1.1.-]	0.909945	0.999327	0.968768	0.999999	6.245	6.22431	6.28626	-0.0383412	0.455913	-0.0785544	0.483505
prpR; transcriptional regulator~ propionate catabolism operon regulatory protein	0.746521	0.999343	0.750275	0.999999	-5.41085	-5.44866	-4.56616	0.619601	8.03982	0.074502	0.448333
PTS-Aga-EIIA~ agaF; PTS system~ N-acetylgalactosamine-specific IIA component [EC:2.7.1.-]	0.583151	0.999326	0.416611	0.999999	1.92279	1.89339	2.11256	0.177271	0.847379	0.242829	0.354333
PTS-Aga-EIIB~ agaV; PTS system~ N-acetylgalactosamine-specific IIB component [EC:2.7.1.-]	0.664277	0.999346	0.811129	0.999999	-6.42226	-6.90273	-6.2093	0.340332	5.29764	0.0594658	0.47051
PTS-Aga-EIIC~ agaW; PTS system~ N-acetylgalactosamine-specific IIC component	0.461199	0.999326	0.728373	0.999999	-0.257572	-0.410213	-0.175608	0.157042	1.20696	0.12533	0.433522
PTS-Aga-EIID~ agaE; PTS system~ N-acetylgalactosamine-specific IID component	0.59285	0.999332	0.660712	0.999999	-6.79832	-7.55952	-6.1847	0.936431	5.04947	0.161179	0.409667
PTS-Glv-EIIC~ glvC~ malP~ aglA; PTS system~ alpha-glucoside-specific IIC component	0.385705	0.999326	0.302713	0.999999	1.02122	0.527192	1.92781	1.07629	2.57292	0.393483	0.321667
PTS-Asc-EIIC~ ascF; PTS system~ beta-glucoside (arbutin/salicin/cellobiose)-specific IIC component	0.188762	0.999326	0.15006	0.999999	-3.63538	-5.95614	-2.92656	3.27165	6.08263	0.499558	0.247333
PTS-Bgl-EIIC~ bglF~ bglP; PTS system~ beta-glucoside-specific IIC component	0.154874	0.999326	0.143621	0.999999	5.40935	5.26323	5.54408	0.275514	0.347089	0.691929	0.25
PTS-Cel-EIIA~ celC~ chbA; PTS system~ cellobiose-specific IIA component [EC:2.7.1.196 2.7.1.205]	0.428119	0.999326	0.202139	0.999999	3.11569	2.85858	3.31663	0.389165	0.782775	0.457633	0.277333
PTS-Cel-EIIB~ celA~ chbB; PTS system~ cellobiose-specific IIB component [EC:2.7.1.196 2.7.1.205]	0.561923	0.999326	0.208032	0.999999	3.14966	2.9343	3.46193	0.489965	0.754865	0.443944	0.279907
PTS-Cel-EIIC~ celB~ chbC; PTS system~ cellobiose-specific IIC component	0.625188	0.999326	0.188416	0.999999	3.72813	3.22845	3.93839	0.636852	0.98788	0.408659	0.276333
PTS-Dgl-EIIA~ gamP; PTS system~ D-glucosamine-specific IIA component [EC:2.7.1.-]	0.558084	0.999331	0.490194	0.999999	-6.57493	-7.42387	-4.21854	1.84006	6.93628	0.234868	0.370876
PTS-Dgl-EIIC~ gamP; PTS system~ D-glucosamine-specific IIC component	0.271635	0.999326	0.356676	0.999999	2.36322	2.14091	2.55042	0.342793	0.78691	0.419678	0.342552
PTS-Fru-EIIA~ fruB; PTS system~ fructose-specific IIA component [EC:2.7.1.202]	0.342591	0.999326	0.357811	0.999999	2.45811	2.17946	2.64181	0.46591	1.15026	0.385167	0.332
PTS-Fru-EIIB~ fruA; PTS system~ fructose-specific IIB component [EC:2.7.1.202]	0.28986	0.999326	0.358787	0.999999	-0.462856	-0.822537	-0.146495	0.556513	1.36234	0.411618	0.337667
PTS-Fru-EIIC~ fruA; PTS system~ fructose-specific IIC component	0.367957	0.999326	0.378124	0.999999	5.13718	5.05867	5.27795	0.16686	0.440371	0.332635	0.347551
PTS-Gat-EIIA~ gatA~ sgcA; PTS system~ galactitol-specific IIA component [EC:2.7.1.200]	0.817569	0.999326	0.894817	0.999999	0.590894	0.596578	0.590475	0.132859	1.82916	0.0716576	0.466844
PTS-Gat-EIIB~ gatB~ sgcB; PTS system~ galactitol-specific IIB component [EC:2.7.1.200]	0.419914	0.999326	0.643648	0.999999	0.390405	0.286332	0.462435	0.245569	1.20393	0.183404	0.404532
PTS-Gat-EIIC~ gatC~ sgcC; PTS system~ galactitol-specific IIC component	0.91065	0.999333	0.857483	0.999999	2.02625	1.95565	2.18177	0.155684	1.28763	0.109031	0.461667
PTS-Glc-EIIA~ crr; PTS system~ sugar-specific IIA component [EC:2.7.1.-]	0.26772	0.999326	0.276378	0.999999	1.45085	0.95221	2.18188	1.29882	2.16509	0.502803	0.309
PTS-Glc-EIIC~ ptsG; PTS system~ glucose-specific IIC component	0.492491	0.999326	0.481502	0.999999	1.84769	1.57799	2.71459	0.788954	1.85438	0.365376	0.365878
PTS-Gut-EIIA~ srlB; PTS system~ glucitol/sorbitol-specific IIA component [EC:2.7.1.198]	0.146064	0.999326	0.142487	0.999999	1.8426	0.647761	2.2243	1.67492	2.13354	0.641856	0.250667
PTS-Gut-EIIC~ srlA; PTS system~ glucitol/sorbitol-specific IIC component	0.0256087	0.999248	0.0118715	0.94835	-2.02309	-3.8349	-1.48182	2.73956	3.17408	0.86036	0.0923026
PTS-HPR.PTSH~ ptsH; phosphocarrier protein HPr	0.519848	0.999327	0.423477	0.999999	-4.86628	-4.6412	-5.04543	-0.672727	2.99655	-0.202591	0.34855
PTS-Lac-EIIA~ lacF; PTS system~ lactose-specific IIA component [EC:2.7.1.207]	0.212738	0.999326	0.231567	0.999999	0.655974	0.463042	1.7331	1.45363	2.52778	0.557133	0.291569
PTS-Lac-EIIC~ lacE; PTS system~ lactose-specific IIC component	0.308653	0.999326	0.238224	0.999999	0.570919	0.413054	1.59555	1.20147	2.61061	0.4762	0.294235
PTS-MalGlc-EIIC~ malX; PTS system~ maltose/glucose-specific IIC component	0.384409	0.999326	0.449152	0.999999	1.0518	0.906194	1.28885	0.464731	1.33828	0.341505	0.368544
PTS-Man-EIIA~ manX; PTS system~ mannose-specific IIA component [EC:2.7.1.191]	0.563164	0.999326	0.303253	0.999999	2.7926	2.51115	3.05292	0.471204	1.24013	0.358896	0.319227
PTS-Man-EIIB~ manX; PTS system~ mannose-specific IIB component [EC:2.7.1.191]	0.363067	0.999326	0.180799	0.999999	4.41086	3.8521	4.53203	0.787866	0.979858	0.536447	0.267333
PTS-Man-EIIC~ manY; PTS system~ mannose-specific IIC component	0.404018	0.999326	0.148774	0.999999	4.22424	3.76849	4.40086	0.655649	0.633358	0.547266	0.247
PTS-Man-EIID~ manZ; PTS system~ mannose-specific IID component	0.445136	0.999326	0.142699	0.999999	4.12991	3.79581	4.27453	0.583735	0.554031	0.55042	0.238587
PTS-Mtl-EIIA~ mtlA~ cmtB; PTS system~ mannitol-specific IIA component [EC:2.7.1.197]	0.0914208	0.999326	0.0722031	0.999926	1.18536	0.959277	2.30669	1.30197	1.14825	0.838624	0.193
PTS-Mtl-EIIC~ mtlA~ cmtA; PTS system~ mannitol-specific IIC component	0.144892	0.999326	0.144608	0.999999	2.39746	2.24625	3.21731	0.873313	1.01794	0.695095	0.244918
PTS-Nag-EIIC~ nagE; PTS system~ N-acetylglucosamine-specific IIC component	0.230848	0.999326	0.188539	0.999999	2.56375	2.23913	2.76545	0.363685	0.737169	0.518506	0.273667
wecE~ rffA; dTDP-4-amino-4~6-dideoxygalactose transaminase [EC:2.6.1.59]	0.158234	0.999326	0.181091	0.999999	3.60553	3.98939	3.01689	-0.718585	0.96043	-0.665108	0.272333
PTS-Ntr-EIIA~ ptsN; PTS system~ nitrogen regulatory IIA component [EC:2.7.1.-]	0.54816	0.999328	0.357718	0.999999	-1.19529	-1.59779	-1.09012	0.361109	1.30543	0.2812	0.333
PTS-Scr-EIIC~ scrA~ sacP~ sacX~ ptsS; PTS system~ sucrose-specific IIC component	0.671741	0.999326	0.705001	0.999999	4.72464	4.67964	4.73983	0.0998769	0.455548	0.186766	0.43
PTS-Sor-EIIB~ sorB; PTS system~ sorbose-specific IIB component [EC:2.7.1.206]	0.0997677	0.999326	0.19628	0.999999	-4.68003	-5.99294	-3.55208	3.20405	5.48515	0.543501	0.277333
PTS-Sor-EIIC~ sorA; PTS system~ sorbose-specific IIC component	0.100976	0.999326	0.194593	0.999999	-4.67599	-5.96983	-3.53892	3.18312	5.43796	0.564769	0.272
PTS-Sor-EIID~ sorM; PTS system~ sorbose-specific IID component	0.102114	0.999326	0.195731	0.999999	-4.67726	-6.0831	-3.57961	3.23395	5.55417	0.553318	0.269667
PTS-Tre-EIIC~ treB; PTS system~ trehalose-specific IIC component	0.125558	0.999326	0.0242438	0.990759	2.39693	2.07388	2.7399	0.671498	0.691822	0.850562	0.135621
PTS-Ula-EIIA~ ulaC~ sgaA; PTS system~ ascorbate-specific IIA component [EC:2.7.1.194]	0.22145	0.999326	0.26161	0.999999	0.962077	0.599585	1.40445	0.599388	1.13928	0.517885	0.313333
PTS-Ula-EIIB~ ulaB~ sgaB; PTS system~ ascorbate-specific IIB component [EC:2.7.1.194]	0.140714	0.999326	0.18053	0.999999	2.15203	2.05274	2.31797	0.302352	0.555981	0.520381	0.272667
pyrDII; dihydroorotate dehydrogenase electron transfer subunit	0.951608	0.999405	0.947389	0.999999	6.13733	6.06851	6.21981	0.0167727	0.58048	0.0293801	0.487667
pyrP~ uraA; uracil permease	0.552851	0.999326	0.47963	0.999999	5.5094	5.39857	5.58738	0.105544	0.437763	0.232855	0.364212
pyrR; pyrimidine operon attenuation protein / uracil phosphoribosyltransferase [EC:2.4.2.9]	0.701437	0.999326	0.740078	0.999999	3.87637	3.84069	4.01745	0.253245	0.954475	0.22133	0.427191
qoxA; cytochrome aa3-600 menaquinol oxidase subunit II [EC:1.10.3.12]	0.410091	0.999332	0.41762	0.999999	-7.96968	-8.40805	-5.10484	2.58804	6.34115	0.37637	0.349667
qoxB; cytochrome aa3-600 menaquinol oxidase subunit I [EC:1.10.3.12]	0.404319	0.999338	0.416247	0.999999	-7.95655	-8.41664	-5.11955	2.73454	6.32126	0.390104	0.346
qoxC; cytochrome aa3-600 menaquinol oxidase subunit III [EC:1.10.3.12]	0.405993	0.999326	0.413283	0.999999	-7.9243	-8.40167	-5.13327	2.74264	6.26333	0.394373	0.339333
qoxD; cytochrome aa3-600 menaquinol oxidase subunit IV [EC:1.10.3.12]	0.411847	0.999329	0.411033	0.99991	-7.96263	-8.45683	-4.88866	2.69497	6.37341	0.385761	0.343219
rbfA; ribosome-binding factor A	0.913922	0.999326	0.986962	1	6.22967	6.20213	6.28146	-0.0152577	0.459302	-0.0303262	0.497
prfA~ MTRF1~ MRF1; peptide chain release factor 1	0.932929	0.999326	0.98171	0.999999	6.24987	6.21149	6.31388	-0.0376885	0.475985	-0.0741333	0.491
prfB; peptide chain release factor 2	0.931633	0.999326	0.980763	0.999999	6.24909	6.21275	6.30147	-0.0383648	0.470583	-0.0791226	0.488504
prfC; peptide chain release factor 3	0.860623	0.999326	0.98706	0.999999	6.19144	6.14243	6.24043	-0.0351956	0.4838	-0.0646859	0.494835
frr~ MRRF~ RRF; ribosome recycling factor	0.931683	0.999326	0.980665	0.999999	6.24897	6.21628	6.30937	-0.00245063	0.472878	-0.00779919	0.499
prfH; peptide chain release factor	0.146314	0.999326	0.0986414	0.999084	-2.91607	-2.62634	-3.34955	-1.29729	1.87061	-0.485321	0.208333
waaB~ rfaB; UDP-D-galactose:(glucosyl)LPS alpha-1~6-D-galactosyltransferase [EC:2.4.1.-]	0.287513	0.999326	0.237389	0.999999	0.449566	0.356872	1.57214	1.33011	2.59571	0.49254	0.291903
waaC~ rfaC; heptosyltransferase I [EC:2.4.-.-]	0.195533	0.995206	0.183595	0.988955	-9.26472	-7.60355	-10.6681	-3.1876	4.54166	-0.608452	0.23992
waaF~ rfaF; heptosyltransferase II [EC:2.4.-.-]	0.751305	0.999335	0.720908	0.999999	1.36618	1.07436	1.4049	0.200025	0.762085	0.25707	0.413862
waaG~ rfaG; UDP-glucose:(heptosyl)LPS alpha-1~3-glucosyltransferase [EC:2.4.1.-]	0.383946	0.999326	0.315072	0.999999	-1.22717	-1.76316	-1.09451	0.457789	1.48827	0.332668	0.315561
solA; N-methyl-L-tryptophan oxidase [EC:1.5.3.-]	0.440322	0.998402	0.462867	0.996882	-9.99471	-9.40821	-10.6602	-1.43187	4.53843	-0.283544	0.359547
waaL~ rfaL; O-antigen ligase [EC:2.4.1.-]	0.593743	0.999331	0.678823	0.999999	-9.10093	-9.37776	-8.78602	0.0276429	4.65654	0.00481702	0.498167
waaQ~ rfaQ; heptosyltransferase III [EC:2.4.-.-]	0.423126	0.999326	0.320094	0.999999	-1.23375	-1.65691	-1.08736	0.434945	1.38735	0.311187	0.313229
wecA~ tagO~ rfe; UDP-GlcNAc:undecaprenyl-phosphate/decaprenyl-phosphate GlcNAc-1-phosphate transferase [EC:2.7.8.33 2.7.8.35]	0.600392	0.999326	0.816861	0.999999	4.39976	4.30583	4.49823	0.157507	0.558502	0.246384	0.454
wecG~ rffM; UDP-N-acetyl-D-mannosaminouronate:lipid I N-acetyl-D-mannosaminouronosyltransferase [EC:2.4.1.180]	0.518059	0.999342	0.419359	0.999999	-4.80306	-5.87152	-4.27879	1.47002	6.30233	0.217197	0.349883
rhaT; L-rhamnose-H+ transport protein	0.622362	0.999326	0.759128	0.999999	0.563635	0.548513	0.776823	-0.190221	1.37357	-0.131629	0.446185
ribB~ RIB3; 3~4-dihydroxy 2-butanone 4-phosphate synthase [EC:4.1.99.12]	0.230001	0.999326	0.359514	0.999999	0.20351	-0.0289891	0.296479	0.372509	1.29551	0.255978	0.337667
ribT; riboflavin biosynthesis RibT protein	0.450938	0.999326	0.37503	0.999999	1.16835	0.638289	1.9859	1.18323	2.6348	0.385445	0.337667
rimM; 16S rRNA processing protein RimM	0.931951	0.999326	0.980517	0.999999	6.2504	6.21767	6.30206	-0.0348016	0.466034	-0.0701835	0.490836
ctaG; putative membrane protein	0.754943	0.999342	0.800835	0.999999	-5.5361	-5.5361	-4.09512	0.538428	7.62365	0.0948502	0.447184
RP-L1~ MRPL1~ rplA; large subunit ribosomal protein L1	0.931797	0.999326	0.980263	0.999999	6.24921	6.21123	6.31045	-0.0236983	0.460746	-0.0531013	0.493502
RP-L10~ MRPL10~ rplJ; large subunit ribosomal protein L10	0.930926	0.999326	0.980509	0.999999	6.25094	6.21207	6.315	-0.0142892	0.458761	-0.0299431	0.495835
RP-L11~ MRPL11~ rplK; large subunit ribosomal protein L11	0.931534	0.999326	0.980772	0.999999	6.25042	6.22159	6.3122	-0.0393602	0.470157	-0.0765359	0.486333
RP-L13~ MRPL13~ rplM; large subunit ribosomal protein L13	0.931162	0.999327	0.981054	0.999999	6.25053	6.21949	6.29927	-0.0449352	0.462506	-0.0873005	0.485505
RP-L14~ MRPL14~ rplN; large subunit ribosomal protein L14	0.931728	0.999326	0.981107	0.999999	6.24857	6.21567	6.30791	-0.0248949	0.470077	-0.0510461	0.491503
RP-L15~ MRPL15~ rplO; large subunit ribosomal protein L15	0.932195	0.999327	0.981427	0.999999	6.24997	6.21289	6.31616	-0.0074701	0.467968	-0.0204653	0.498333
RP-L16~ MRPL16~ rplP; large subunit ribosomal protein L16	0.931569	0.999326	0.981174	0.999999	6.24967	6.21808	6.30433	-0.0147386	0.469552	-0.0315013	0.496667
RP-L17~ MRPL17~ rplQ; large subunit ribosomal protein L17	0.930994	0.999326	0.981102	0.999999	6.24872	6.20604	6.31222	-0.00653941	0.46471	-0.015839	0.497
RP-L18~ MRPL18~ rplR; large subunit ribosomal protein L18	0.931744	0.999326	0.981411	0.999999	6.24924	6.20916	6.30953	-0.0252925	0.465685	-0.0486978	0.491503
RP-L19~ MRPL19~ rplS; large subunit ribosomal protein L19	0.932142	0.999326	0.980271	0.999999	6.24881	6.21767	6.3157	-0.0293048	0.472971	-0.0592401	0.490836
RP-L2~ MRPL2~ rplB; large subunit ribosomal protein L2	0.93107	0.999326	0.980127	0.999999	6.24943	6.21022	6.30295	-0.0336415	0.463718	-0.060962	0.492
RP-L20~ MRPL20~ rplT; large subunit ribosomal protein L20	0.93249	0.999326	0.980364	0.999999	6.24978	6.21682	6.31486	-0.0300489	0.462743	-0.0609465	0.490836
RP-L21~ MRPL21~ rplU; large subunit ribosomal protein L21	0.932191	0.999326	0.981321	0.999999	6.24969	6.21854	6.30752	-0.0334008	0.465519	-0.0621506	0.490836
RP-L22~ MRPL22~ rplV; large subunit ribosomal protein L22	0.931858	0.999326	0.981165	0.999999	6.24947	6.2149	6.31603	-0.022471	0.472693	-0.0453539	0.492
RP-L23~ MRPL23~ rplW; large subunit ribosomal protein L23	0.931523	0.999326	0.981221	0.999999	6.24958	6.21389	6.31527	-0.0355468	0.461695	-0.0685612	0.488667
RP-L24~ MRPL24~ rplX; large subunit ribosomal protein L24	0.931392	0.999326	0.981763	0.999999	6.24849	6.20723	6.31247	-0.021397	0.469102	-0.0435063	0.493333
RP-L25~ rplY; large subunit ribosomal protein L25	0.745533	0.999348	0.871336	0.999999	4.47929	4.47929	4.45363	0.0318976	0.399136	0.0804078	0.465511
RP-L27~ MRPL27~ rpmA; large subunit ribosomal protein L27	0.932064	0.999326	0.980817	0.999999	6.24918	6.21338	6.3079	-0.0359193	0.463289	-0.0665146	0.490333
RP-L28~ MRPL28~ rpmB; large subunit ribosomal protein L28	0.919307	0.999326	0.986604	1	6.21333	6.18765	6.28184	-0.0292729	0.470838	-0.0726922	0.493169
RP-L29~ rpmC; large subunit ribosomal protein L29	0.93175	0.999326	0.98126	0.999999	6.24983	6.22159	6.31026	-0.0141976	0.460995	-0.0315615	0.495
RP-L3~ MRPL3~ rplC; large subunit ribosomal protein L3	0.932749	0.999327	0.982163	1	6.24968	6.21828	6.30563	-0.0299108	0.467213	-0.0580047	0.489503
RP-L30~ MRPL30~ rpmD; large subunit ribosomal protein L30	0.932155	0.999327	0.982152	0.999999	6.2433	6.20085	6.30685	-0.0101646	0.470343	-0.0270721	0.496333
RP-L31~ rpmE; large subunit ribosomal protein L31	0.931366	0.999326	0.980261	0.999999	6.24883	6.21437	6.30862	-0.039607	0.455842	-0.0737508	0.490503
RP-L32~ MRPL32~ rpmF; large subunit ribosomal protein L32	0.932213	0.999326	0.981323	0.999999	6.24895	6.21419	6.30984	-0.000157939	0.464903	-0.000497669	0.5
RP-L33~ MRPL33~ rpmG; large subunit ribosomal protein L33	0.811073	0.999326	0.883664	0.999999	6.28944	6.28934	6.30293	-0.0336984	0.411044	-0.0789219	0.470333
RP-L34~ MRPL34~ rpmH; large subunit ribosomal protein L34	0.833601	0.999328	0.970211	0.999999	6.1385	6.10759	6.22655	0.00596121	0.561262	0.0136906	0.495835
RP-L35~ MRPL35~ rpmI; large subunit ribosomal protein L35	0.931671	0.999326	0.981216	0.999999	6.25001	6.21394	6.31987	-0.0241487	0.462751	-0.049	0.494667
RP-L36~ MRPL36~ rpmJ; large subunit ribosomal protein L36	0.564351	0.999326	0.490364	0.999999	5.45649	5.39963	5.50246	0.0743597	0.403772	0.191432	0.373542
RP-L4~ MRPL4~ rplD; large subunit ribosomal protein L4	0.930685	0.999326	0.981719	0.999999	6.24933	6.21516	6.31431	-0.0368489	0.473635	-0.0650624	0.49
RP-L5~ MRPL5~ rplE; large subunit ribosomal protein L5	0.931002	0.999326	0.981102	0.999999	6.2493	6.21159	6.30836	-0.0269325	0.466762	-0.0522763	0.493
RP-L6~ MRPL6~ rplF; large subunit ribosomal protein L6	0.931453	0.999326	0.980917	1	6.24925	6.21631	6.31333	-0.0417343	0.466791	-0.0795191	0.487837
RP-L7~ MRPL12~ rplL; large subunit ribosomal protein L7/L12	0.931427	0.999327	0.981006	0.999999	6.24994	6.2097	6.30198	-0.023254	0.467514	-0.0534876	0.493169
RP-L9~ MRPL9~ rplI; large subunit ribosomal protein L9	0.9328	0.999326	0.981467	0.999999	6.24817	6.20923	6.31388	-0.0209527	0.471485	-0.0528156	0.492836
RP-S1~ rpsA; small subunit ribosomal protein S1	0.957044	0.999331	0.969878	0.999999	6.50591	6.48474	6.58892	-0.0104934	0.500557	-0.0205003	0.493333
RP-S10~ MRPS10~ rpsJ; small subunit ribosomal protein S10	0.932015	0.999326	0.981317	0.999999	6.24852	6.20887	6.30569	-0.0374463	0.467251	-0.0710646	0.487837
RP-S11~ MRPS11~ rpsK; small subunit ribosomal protein S11	0.932102	0.999326	0.980778	1	6.2495	6.21194	6.31144	-0.0118386	0.467095	-0.0247546	0.496667
RP-S12~ MRPS12~ rpsL; small subunit ribosomal protein S12	0.932157	0.999326	0.980768	0.999999	6.24919	6.21807	6.30583	-0.0354072	0.466801	-0.0774216	0.488
RP-S13~ rpsM; small subunit ribosomal protein S13	0.93138	0.999326	0.98052	0.999999	6.24967	6.21208	6.31465	-0.0250824	0.476841	-0.0478103	0.494667
RP-S14~ MRPS14~ rpsN; small subunit ribosomal protein S14	0.737401	0.999326	0.958976	0.999999	6.2255	6.2042	6.24993	-0.0374131	0.516325	-0.0816273	0.486838
RP-S15~ MRPS15~ rpsO; small subunit ribosomal protein S15	0.929488	0.999326	0.978995	0.999999	6.24787	6.21268	6.30641	-0.0217306	0.466906	-0.049756	0.492169
RP-S16~ MRPS16~ rpsP; small subunit ribosomal protein S16	0.930066	0.999326	0.980768	0.999999	6.25078	6.21643	6.30702	-0.0303021	0.4674	-0.0547143	0.490333
RP-S17~ MRPS17~ rpsQ; small subunit ribosomal protein S17	0.932573	0.999326	0.981775	0.999999	6.24899	6.21473	6.30953	-0.0403113	0.465435	-0.0788206	0.489
RP-S18~ MRPS18~ rpsR; small subunit ribosomal protein S18	0.931773	0.999326	0.980869	0.999999	6.25	6.21962	6.31552	-0.0210292	0.463699	-0.0488635	0.493333
RP-S19~ rpsS; small subunit ribosomal protein S19	0.93181	0.999326	0.980373	0.999999	6.24926	6.21318	6.31274	-0.0230119	0.471059	-0.049212	0.495
RP-S2~ MRPS2~ rpsB; small subunit ribosomal protein S2	0.931736	0.999326	0.980922	0.999999	6.25026	6.21293	6.29779	-0.0301977	0.46781	-0.0601822	0.491333
RP-S20~ rpsT; small subunit ribosomal protein S20	0.931618	0.999326	0.979808	0.999999	6.24939	6.20838	6.30482	-0.00337916	0.473325	-0.00867407	0.499
RP-S21~ MRPS21~ rpsU; small subunit ribosomal protein S21	0.928826	0.999327	0.981115	0.999999	6.24825	6.20956	6.30531	-0.0167255	0.470787	-0.0371031	0.494835
RP-S3~ rpsC; small subunit ribosomal protein S3	0.931905	0.999326	0.981269	0.999999	6.24949	6.21685	6.32054	-0.0434104	0.47041	-0.0803693	0.486171
RP-S4~ rpsD; small subunit ribosomal protein S4	0.927913	0.999326	0.980772	0.999999	6.25275	6.21572	6.31038	-0.00580884	0.465382	-0.0127931	0.497667
RP-S5~ MRPS5~ rpsE; small subunit ribosomal protein S5	0.931722	0.999326	0.980567	0.999999	6.25028	6.2108	6.30557	-0.0351567	0.473636	-0.071248	0.490836
RP-S6~ MRPS6~ rpsF; small subunit ribosomal protein S6	0.931975	0.999326	0.980967	0.999999	6.24937	6.21953	6.31656	-0.0491644	0.468858	-0.0893856	0.482333
RP-S7~ MRPS7~ rpsG; small subunit ribosomal protein S7	0.931563	0.999326	0.980067	0.999999	6.24997	6.21779	6.3085	-0.01226	0.469081	-0.026504	0.497333
RP-S8~ rpsH; small subunit ribosomal protein S8	0.931648	0.999327	0.981081	0.999999	6.25029	6.21596	6.30751	-0.0236991	0.46876	-0.0515884	0.493333
RP-S9~ MRPS9~ rpsI; small subunit ribosomal protein S9	0.931443	0.999326	0.980599	0.999999	6.24923	6.21536	6.30878	-0.0439681	0.472341	-0.0826598	0.486667
rpoA; DNA-directed RNA polymerase subunit alpha [EC:2.7.7.6]	0.934198	0.999326	0.980715	0.999999	6.25112	6.2119	6.31867	-0.0187095	0.472093	-0.0389192	0.495168
rpoB; DNA-directed RNA polymerase subunit beta [EC:2.7.7.6]	0.939342	0.999326	0.978495	0.999999	6.27291	6.2346	6.34797	-0.0160349	0.48132	-0.0277658	0.493333
rpoC; DNA-directed RNA polymerase subunit beta' [EC:2.7.7.6]	0.930578	0.999327	0.983473	0.999999	6.25735	6.21776	6.31713	-0.0301139	0.477131	-0.0660939	0.49117
rpoE; DNA-directed RNA polymerase subunit delta	0.32063	0.999326	0.314479	0.999999	1.59304	1.03123	2.29003	1.28989	2.31487	0.483403	0.323226
rpoZ; DNA-directed RNA polymerase subunit omega [EC:2.7.7.6]	0.872287	0.999326	0.885553	0.999999	5.88028	5.85934	5.91346	-0.0278697	0.461244	-0.0573847	0.466667
secA; preprotein translocase subunit SecA	0.915137	0.999326	0.946683	0.999999	6.34416	6.34409	6.37841	-0.023099	0.414244	-0.0523461	0.486333
secB; preprotein translocase subunit SecB	0.26591	0.999326	0.208802	0.997701	-7.93047	-6.53349	-9.24452	-2.48972	4.33225	-0.509182	0.258333
secD; preprotein translocase subunit SecD	0.525367	0.999326	0.410894	0.999999	3.79539	3.75907	3.88352	0.137266	0.710909	0.200571	0.358667
secE; preprotein translocase subunit SecE	0.929938	0.999326	0.981671	1	6.2479	6.21413	6.30155	-0.0238208	0.471286	-0.053385	0.494
secF; preprotein translocase subunit SecF	0.520806	0.999326	0.413423	0.999999	3.79705	3.75818	3.88207	0.137421	0.711728	0.19084	0.347551
secG; preprotein translocase subunit SecG	0.931179	0.999326	0.980627	0.999999	6.24899	6.21656	6.31448	-0.0380991	0.467468	-0.0775762	0.486667
secY; preprotein translocase subunit SecY	0.931311	0.999327	0.943283	0.999999	6.32421	6.32364	6.37285	-0.0327002	0.401251	-0.0757246	0.473
araD~ ulaF~ sgaE~ sgbE; L-ribulose-5-phosphate 4-epimerase [EC:5.1.3.4]	0.663764	0.999326	0.829456	0.999999	0.728632	0.72436	0.788934	-0.147857	1.23896	-0.109191	0.451333
ulaE~ sgaU~ sgbU; L-ribulose-5-phosphate 3-epimerase [EC:5.1.3.22]	0.656697	0.999326	0.496151	0.999999	-0.977375	-1.22075	-0.402475	0.45023	1.70988	0.290533	0.374
rpoD; RNA polymerase primary sigma factor	0.884432	0.999326	0.947865	0.999999	6.75822	6.75773	6.78351	-0.0591481	0.512444	-0.115492	0.476667
rpoS; RNA polymerase nonessential primary-like sigma factor	0.387131	0.999326	0.321909	0.999999	-1.22152	-1.72567	-1.09744	0.440211	1.48727	0.312617	0.323892
rpoE; RNA polymerase sigma-70 factor~ ECF subfamily	0.957315	0.999327	0.962265	0.999999	9.30812	9.2512	9.39004	0.0171053	0.582062	0.0253198	0.485505
rpoH; RNA polymerase sigma-32 factor	0.26808	0.999326	0.466334	0.999999	0.0893585	-0.0650347	0.150685	0.37044	1.29962	0.22724	0.362333
sigB; RNA polymerase sigma-B factor	0.241294	0.999326	0.232003	0.999999	-0.0157521	-0.283794	0.231749	0.39452	0.959163	0.432724	0.292569
sigH; RNA polymerase sporulation-specific sigma factor	0.886666	0.999326	0.94447	0.999999	8.0189	7.94927	8.04972	0.00807318	0.628061	0.0123016	0.491836
rpoN; RNA polymerase sigma-54 factor	0.398788	0.999326	0.408238	0.999999	5.37859	5.28064	5.51612	0.132298	0.406685	0.34049	0.347218
sigI; RNA polymerase sigma factor	0.488105	0.999326	0.42939	0.999999	-1.29101	-1.45633	-1.08298	0.361758	1.08878	0.299996	0.355333
sprL; SprT-like protein	0.417918	0.999326	0.339601	0.999999	1.22	0.663426	2.22316	1.26661	2.7071	0.394115	0.335
APOD; apolipoprotein D and lipocalin family protein	0.404684	0.999326	0.453036	0.999999	1.64902	1.4637	1.97955	0.394829	0.987619	0.344818	0.359667
lepB; signal peptidase I [EC:3.4.21.89]	0.751496	0.999326	0.887164	0.999999	7.45514	7.45412	7.46503	-0.0383389	0.47681	-0.0816468	0.465
lspA; signal peptidase II [EC:3.4.23.36]	0.841523	0.999326	0.905925	0.999999	6.63824	6.63724	6.67105	-0.0511224	0.496713	-0.105775	0.471
SRP54~ ffh; signal recognition particle subunit SRP54 [EC:3.6.5.4]	0.933015	0.999326	0.981714	0.999999	6.24947	6.21335	6.31117	-0.0144129	0.46646	-0.0249183	0.495835
ftsY; fused signal recognition particle receptor	0.931535	0.999326	0.981068	0.999999	6.25077	6.21376	6.3108	-0.0409131	0.468716	-0.0823578	0.486667
ssb; single-strand DNA-binding protein	0.746149	0.999326	0.957469	0.999999	6.82781	6.81329	6.89239	0.000154503	0.539724	0.000359481	0.499833
EIF1~ SUI1; translation initiation factor 1	0.952858	0.999398	0.924212	0.999999	3.82174	3.80463	3.86566	0.0136116	0.575561	0.0264039	0.485838
tatA; sec-independent protein translocase protein TatA	0.573813	0.999326	0.641857	0.999999	4.42316	4.40331	4.52555	0.088036	0.484248	0.170876	0.415528
tatB; sec-independent protein translocase protein TatB	0.315092	0.999326	0.409608	0.999999	0.601997	0.256268	0.677467	0.463609	1.0923	0.368641	0.34955
tatC; sec-independent protein translocase protein TatC	0.781604	0.999357	0.903697	1	4.05091	4.04216	4.08878	0.0381605	0.432514	0.0907542	0.469177
tauD; taurine dioxygenase [EC:1.14.11.17]	0.469658	0.999051	0.51244	0.998427	-10.1854	-9.86826	-10.6003	-0.835365	4.31547	-0.164434	0.412
THI4~ THI1; cysteine-dependent adenosine diphosphate thiazole synthase [EC:2.4.2.60]	0.515034	0.999341	0.422324	0.999999	-4.8026	-5.94231	-4.28724	1.44196	6.33534	0.223944	0.35055
thiC; phosphomethylpyrimidine synthase [EC:4.1.99.17]	0.884079	0.999444	0.762682	0.999999	5.03878	5.01647	5.10017	0.0581302	0.410082	0.132729	0.439187
thiF; sulfur carrier protein ThiS adenylyltransferase [EC:2.7.7.73]	0.389624	0.999326	0.358162	0.999999	1.90202	1.62641	1.92591	0.440696	0.644187	0.454902	0.335555
thiG; thiazole synthase [EC:2.8.1.10]	0.733441	0.999336	0.863568	1	4.40444	4.40252	4.43709	0.0382587	0.368274	0.097041	0.463845
thiH; 2-iminoacetate synthase [EC:4.1.99.19]	0.766953	0.999326	0.669323	0.999999	5.57132	5.53625	5.70018	0.129527	0.560804	0.218443	0.417861
thiI; tRNA uracil 4-sulfurtransferase [EC:2.8.1.4]	0.870496	0.999326	0.907134	0.999999	5.84846	5.8123	5.88848	-0.023249	0.487589	-0.0440388	0.477841
thiJ; protein deglycase [EC:3.5.1.124]	0.753013	0.999326	0.791058	0.999999	6.02299	6.0364	6.01791	-0.0602256	0.46412	-0.145443	0.447184
thiO; glycine oxidase [EC:1.4.3.19]	0.684763	0.999353	0.687442	0.999999	-5.83904	-5.84428	-4.00802	1.24254	7.86286	0.191908	0.423667
thiS; sulfur carrier protein	0.870645	0.999423	0.816845	0.999999	5.15938	5.07383	5.23014	0.100341	0.546646	0.152539	0.455667
topA; DNA topoisomerase I [EC:5.99.1.2]	0.943326	0.999327	0.973171	0.999999	6.26686	6.2354	6.32799	-0.00996066	0.468652	-0.0208854	0.496168
topB; DNA topoisomerase III [EC:5.99.1.2]	0.617316	0.999326	0.639295	0.999999	7.49523	7.56442	7.41685	-0.136098	0.528878	-0.22507	0.410333
truB~ PUS4~ TRUB1; tRNA pseudouridine55 synthase [EC:5.4.99.25]	0.932386	0.999326	0.98078	0.999999	6.24945	6.21267	6.31041	-0.00207457	0.469032	-0.00494328	0.499
ubiA; 4-hydroxybenzoate polyprenyltransferase [EC:2.5.1.39]	0.446307	0.999326	0.626573	0.999999	2.68524	2.68245	2.81894	0.107424	0.704839	0.165481	0.410197
ubiC; chorismate--pyruvate lyase [EC:4.1.3.40]	0.480879	0.999332	0.510402	0.998921	-10.1827	-9.87864	-10.552	-0.856971	4.3598	-0.164286	0.414667
ubiD; 4-hydroxy-3-polyprenylbenzoate decarboxylase [EC:4.1.1.98]	0.176948	0.999326	0.319946	0.999999	3.15525	3.05677	3.67944	0.51775	0.668368	0.652857	0.326225
ubiE; demethylmenaquinone methyltransferase / 2-methoxy-6-polyprenyl-1~4-benzoquinol methylase [EC:2.1.1.163 2.1.1.201]	0.85053	0.999326	0.919718	0.999999	4.83812	4.83812	4.82008	-0.0304046	0.486158	-0.0618158	0.480333
ubiH; 2-octaprenyl-6-methoxyphenol hydroxylase [EC:1.14.13.-]	0.533783	0.999331	0.568281	0.999968	-9.65551	-9.28895	-10.0465	-0.70031	4.71404	-0.129451	0.434
ubiX~ bsdB~ PAD1; flavin prenyltransferase [EC:2.5.1.129]	0.206448	0.999326	0.169114	0.999999	3.54385	3.34517	3.87799	0.309536	0.590769	0.537785	0.256914
ureE; urease accessory protein	0.306804	0.999326	0.238654	0.999999	0.482082	0.38201	1.52433	1.2019	2.58523	0.465295	0.299333
ureF; urease accessory protein	0.305904	0.999326	0.23808	0.999999	0.479769	0.375198	1.52971	1.21235	2.57581	0.471602	0.295901
ureG; urease accessory protein	0.305029	0.999326	0.238151	0.999999	0.481527	0.374724	1.53387	1.22912	2.57937	0.463624	0.295667
ureD~ ureH; urease accessory protein	0.30576	0.999326	0.238583	0.999999	0.482416	0.380619	1.52697	1.22436	2.5744	0.478118	0.294333
ureI; acid-activated urea channel	0.305132	0.999326	0.238932	0.999999	0.449401	0.356756	1.51239	1.21033	2.56785	0.464676	0.293569
virB10~ lvhB10; type IV secretion system protein VirB10	0.263922	0.999326	0.467159	0.999999	0.0897683	-0.064658	0.153435	0.345706	1.31892	0.198313	0.362667
virB11~ lvhB11; type IV secretion system protein VirB11	0.265853	0.999326	0.472265	0.999999	0.0940508	-0.051712	0.153175	0.347631	1.32272	0.212274	0.35988
virB2~ lvhB2; type IV secretion system protein VirB2	0.252192	0.999326	0.45363	0.999999	0.090334	-0.0590011	0.149263	0.353982	1.3382	0.191174	0.364667
virB3~ lvhB3; type IV secretion system protein VirB3	0.252998	0.999326	0.453956	0.999999	0.0912775	-0.0605295	0.150952	0.346151	1.3076	0.191118	0.363879
virB4~ lvhB4; type IV secretion system protein VirB4	0.256146	0.999326	0.438725	0.999999	1.09404	0.926266	1.15508	0.351677	1.30212	0.204981	0.352549
virB5~ lvhB5; type IV secretion system protein VirB5	0.26464	0.999326	0.472357	0.999999	0.0856427	-0.0728944	0.150755	0.327501	1.30446	0.217497	0.364333
virB8~ lvhB8; type IV secretion system protein VirB8	0.279691	0.995972	0.286915	0.993873	-9.61207	-8.37617	-10.7027	-2.73183	4.76311	-0.489802	0.28957
virB9~ lvhB9; type IV secretion system protein VirB9	0.264576	0.999326	0.471078	0.999999	0.0919949	-0.0773852	0.152992	0.340379	1.30295	0.204153	0.361546
virD4~ lvhD4; type IV secretion system protein VirD4	0.758079	0.999326	0.686396	0.999999	7.58054	7.59638	7.55539	-0.077758	0.70627	-0.113618	0.422193
azr; azobenzene reductase [EC:1.7.1.6]	0.489253	0.999018	0.518244	0.998382	-10.2464	-9.89163	-10.6835	-0.79904	4.32821	-0.157933	0.41
yajC; preprotein translocase subunit YajC	0.913327	0.999326	0.970011	0.999999	6.23239	6.20381	6.28547	-0.0169907	0.464898	-0.0323386	0.491836
rumA; 23S rRNA (uracil1939-C5)-methyltransferase [EC:2.1.1.190]	0.881229	0.999326	0.919218	0.999999	6.80642	6.80366	6.84772	-0.0489608	0.532071	-0.0924565	0.467
trmL~ cspR; tRNA (cytidine/uridine-2'-O-)-methyltransferase [EC:2.1.1.207]	0.891667	0.999327	0.91846	0.999999	5.8964	5.87293	5.9351	-0.0252137	0.479078	-0.0485309	0.468333
yidC~ spoIIIJ~ OXA1~ ccfA; YidC/Oxa1 family membrane protein insertase	0.619895	0.999326	0.756144	0.999999	6.50331	6.50691	6.46956	-0.101998	0.436069	-0.209566	0.437188
rlmB; 23S rRNA (guanosine2251-2'-O)-methyltransferase [EC:2.1.1.185]	0.873821	0.999327	0.971082	0.999999	6.22696	6.19148	6.27065	-0.0110098	0.456756	-0.0212451	0.496
yscN~ sctN~ hrcN~ ssaN; ATP synthase in type III secretion protein N [EC:3.6.3.14]	0.491764	0.999164	0.523704	0.998697	-10.3335	-10.1184	-10.5885	-0.526444	4.21037	-0.105743	0.440853
lpxH; UDP-2~3-diacylglucosamine hydrolase [EC:3.6.1.54]	0.729364	0.999327	0.823937	0.999999	3.95173	3.95579	3.9245	0.0577587	0.568778	0.100669	0.446851
kdsC; 3-deoxy-D-manno-octulosonate 8-phosphate phosphatase (KDO 8-P phosphatase) [EC:3.1.3.45]	0.77253	0.999345	0.857765	1	4.02433	4.02433	4.00135	0.0292834	0.523139	0.0559892	0.459333
gmhA~ lpcA; D-sedoheptulose 7-phosphate isomerase [EC:5.3.1.28]	0.325178	0.999326	0.305455	0.999999	4.40311	4.54081	4.03037	-0.384924	0.780555	-0.467333	0.321893
gmhC~ hldE~ waaE~ rfaE; D-beta-D-heptose 7-phosphate kinase / D-beta-D-heptose 1-phosphate adenosyltransferase [EC:2.7.1.167 2.7.7.70]	0.300047	0.999326	0.425355	0.999999	0.548999	0.192225	0.607466	0.484321	1.18349	0.312108	0.358214
gmhB; D-glycero-D-manno-heptose 1~7-bisphosphate phosphatase [EC:3.1.3.82 3.1.3.83]	0.295742	0.999326	0.379267	0.999999	2.89041	2.68173	3.00706	0.304232	0.630687	0.410217	0.342886
gmhD~ rfaD; ADP-L-glycero-D-manno-heptose 6-epimerase [EC:5.1.3.20]	0.378875	0.999326	0.498723	0.999999	0.557039	0.32738	0.607071	0.360079	1.13506	0.268388	0.38
waaK~ rfaK; UDP-N-acetylglucosamine:(glucosyl)LPS alpha-1~2-N-acetylglucosaminyltransferase [EC:2.4.1.56]	0.612377	0.999339	0.711347	0.999999	-8.85625	-9.40161	-6.8565	1.11287	6.20994	0.160817	0.44985
TC.CIC; chloride channel protein~ CIC family	0.73774	0.999326	0.834037	0.999999	4.00899	4.00899	3.99407	0.0365922	0.502233	0.0737578	0.455667
mscL; large conductance mechanosensitive channel	0.803402	0.999326	0.924821	0.999999	6.14575	6.12809	6.17876	-0.0412937	0.461267	-0.0869193	0.478333
corA; magnesium transporter	0.711723	0.999326	0.721267	0.999999	5.86983	5.79736	6.05457	0.116008	0.537075	0.210651	0.428667
TC.OOP; OmpA-OmpF porin~ OOP family	0.900856	0.999429	0.964887	1	1.00017	0.915319	1.14221	0.0570172	0.918301	0.0613937	0.489837
nupG; MFS transporter~ NHS family~ nucleoside permease	0.764749	0.999326	0.793359	0.999999	3.26021	3.37021	3.18416	-0.0709878	0.446526	-0.140855	0.445667
nanT; MFS transporter~ SHS family~ sialic acid transporter	0.505695	0.999316	0.546225	0.999873	-10.2713	-10.3944	-10.0965	0.512747	4.41452	0.106625	0.447184
TC.GPH; glycoside/pentoside/hexuronide:cation symporter~ GPH family	0.815364	0.999334	0.853296	0.999999	5.9622	5.90332	6.08079	0.0930189	0.665909	0.13247	0.455667
TC.AAT; amino acid transporter~ AAT family	0.46597	0.999326	0.345469	0.999999	2.93011	2.26039	3.80467	0.960612	2.63755	0.366996	0.337221
TC.APA; basic amino acid/polyamine antiporter~ APA family	0.877244	0.999376	0.318803	0.999999	4.78643	4.47145	4.91359	0.342782	0.71221	0.315468	0.325667
TC.HAE1; hydrophobic/amphiphilic exporter-1 (mainly G- bacteria)~ HAE1 family	0.774284	0.999353	0.885245	1	5.81572	5.81572	5.8353	0.0402526	0.420132	0.0918475	0.464845
emrE~ qac~ mmr~ smr; small multidrug resistance pump	0.303835	0.999326	0.237828	0.999999	0.447871	0.352002	1.52462	1.22344	2.57221	0.478199	0.293
TC.DME; drug/metabolite transporter~ DME family	0.51802	0.999326	0.364033	0.999999	-1.19583	-1.7018	-1.09324	0.378548	1.37206	0.290424	0.340886
TC.GNTP; gluconate:H+ symporter~ GntP family	0.573509	0.999326	0.780048	0.999999	4.04408	4.03674	4.06403	0.05481	0.408706	0.119128	0.445518
TC.CITMHS; citrate-Mg2+:H+ or citrate-Ca2+:H+ symporter~ CitMHS family	0.151762	0.999326	0.285251	0.999999	0.425532	0.0312012	0.902518	0.565913	0.926628	0.533032	0.317228
lctP; lactate permease	0.715552	0.999332	0.875648	1	3.45368	3.47844	3.44552	0.0511038	0.485229	0.105727	0.463179
tehA; tellurite resistance protein	0.610331	0.999331	0.682269	0.999999	-9.047	-9.33839	-8.77688	0.0264118	4.67302	0.00604028	0.497501
TC.POT; proton-dependent oligopeptide transporter~ POT family	0.631572	0.999326	0.554299	0.999999	4.32907	4.25946	4.48247	0.259742	0.66483	0.296	0.396667
TC.PIT; inorganic phosphate transporter~ PiT family	0.620857	0.999326	0.722941	0.999999	4.31602	4.2917	4.32495	0.068503	0.413028	0.17159	0.430667
TC.SSS; solute:Na+ symporter~ SSS family	0.954686	0.999336	0.834289	0.999999	5.954	5.93283	6.04145	0.0694967	0.48842	0.1283	0.452
TC.NSS; neurotransmitter:Na+ symporter~ NSS family	0.790824	0.999327	0.644653	0.999999	6.89623	6.80874	6.99097	0.116067	0.586292	0.180246	0.41886
TC.DAACS; dicarboxylate/amino acid:cation (Na+ or H+) symporter~ DAACS family	0.275347	0.999326	0.220884	0.999999	1.42315	1.0779	2.19654	0.841403	1.3643	0.537987	0.285571
TC.AGCS; alanine or glycine:cation symporter~ AGCS family	0.727864	0.999326	0.582406	0.999999	6.94353	6.8849	7.07404	0.153795	0.597504	0.213741	0.401866
TC.LIVCS; branched-chain amino acid:cation transporter~ LIVCS family	0.503909	0.999326	0.289896	0.999999	4.88818	4.74054	4.98571	0.241551	0.484343	0.411414	0.312
gltS; glutamate:Na+ symporter~ ESS family	0.655465	0.999326	0.474093	0.999999	2.86152	2.75828	3.17486	0.329785	0.929217	0.268197	0.369667
nhaA; Na+:H+ antiporter~ NhaA family	0.716364	0.999326	0.799158	0.999999	3.95792	3.96163	3.92497	0.0475628	0.57244	0.0855173	0.452333
nhaC; Na+:H+ antiporter~ NhaC family	0.770133	0.999326	0.894897	0.999999	4.43463	4.38506	4.45562	0.0616661	0.628873	0.0874336	0.463179
TC.CPA1; monovalent cation:H+ antiporter~ CPA1 family	0.466421	0.999326	0.354523	0.999999	1.95928	1.23609	2.67022	0.909361	2.40431	0.378204	0.337333
TC.CNT; concentrative nucleoside transporter~ CNT family	0.283201	0.999326	0.239668	0.999999	0.606782	0.437532	1.52978	1.24315	2.43198	0.496522	0.291
TC.DASS; divalent anion:Na+ symporter~ DASS family	0.550653	0.999326	0.8906	0.999999	-2.05373	-2.78063	-1.94417	-0.340434	4.20475	-0.0690136	0.465333
amt~ AMT~ MEP; ammonium transporter~ Amt family	0.703042	0.999326	0.790655	0.999999	6.0482	6.04109	6.05482	-0.0391957	0.472335	-0.0911589	0.446185
TC.SULP; sulfate permease~ SulP family	0.54309	0.999326	0.673219	0.999999	5.32058	5.43986	5.29952	-0.171404	0.567745	-0.252443	0.417527
mntH; manganese transport protein	0.669656	0.999326	0.417242	0.999999	2.3831	2.08811	2.56555	0.524987	1.60024	0.255606	0.355333
yjbB; phosphate:Na+ symporter	0.814856	0.999326	0.929196	0.999999	6.71882	6.68701	6.71883	-0.0507201	0.589848	-0.0711625	0.474333
ACR3~ arsB; arsenite transporter	0.723477	0.999328	0.626194	0.999999	2.86776	2.74488	2.99511	0.124575	0.529745	0.233364	0.404
TC.DCUC~ dcuC~ dcuD; C4-dicarboxylate transporter~ DcuC family	0.133771	0.999326	0.152543	0.999941	-4.35759	-3.79928	-4.89464	-1.87948	3.05026	-0.510505	0.251
TC.MATE~ SLC47A~ norM~ mdtK~ dinF; multidrug resistance protein~ MATE family	0.460505	0.999326	0.679122	0.999999	4.62368	4.62368	4.63949	0.126269	0.531441	0.236407	0.424192
TC.PST; polysaccharide transporter~ PST family	0.302332	0.999326	0.246121	0.999999	1.60993	1.2985	2.17413	0.957328	1.87403	0.46318	0.301
fruA; fructan beta-fructosidase [EC:3.2.1.80]	0.92202	0.999339	0.888695	0.999999	2.00447	2.12891	2.00447	-0.0249326	1.04583	-0.0278672	0.473842
iolE; inosose dehydratase [EC:4.2.1.44]	0.273136	0.999326	0.360901	0.999999	-0.0669209	-0.404585	0.285298	0.509468	1.41493	0.369147	0.339553
iolD; 3D-(3~5/4)-trihydroxycyclohexane-1~2-dione acylhydrolase (decyclizing) [EC:3.7.1.22]	0.23314	0.999326	0.295603	0.999999	-0.545596	-0.794322	0.0480119	0.661052	1.35402	0.466992	0.314333
iolB; 5-deoxy-glucuronate isomerase [EC:5.3.1.30]	0.408953	0.999326	0.358867	0.999999	1.28329	1.16848	1.60996	0.392762	1.04139	0.370878	0.341
iolC; 5-dehydro-2-deoxygluconokinase [EC:2.7.1.92]	0.334535	0.999326	0.442517	0.999999	-0.334982	-0.517247	0.0784629	0.54663	1.26571	0.396321	0.360546
iolJ; 6-phospho-5-dehydro-2-deoxy-D-gluconate aldolase [EC:4.1.2.29]	0.614373	0.999333	0.611328	0.999999	-9.95789	-9.93684	-9.98103	0.143459	6.09044	0.023582	0.490667
dapdh; diaminopimelate dehydrogenase [EC:1.4.1.16]	0.652233	0.999326	0.761981	0.999999	5.5682	5.58407	5.5216	-0.147596	0.579792	-0.225827	0.438333
pabBC; para-aminobenzoate synthetase / 4-amino-4-deoxychorismate lyase [EC:2.6.1.85 4.1.3.38]	0.761378	0.999339	0.818233	0.999999	-5.52645	-5.52768	-3.98967	0.33668	7.55315	0.0768558	0.458847
dnaB; replication initiation and membrane attachment protein	0.297787	0.999326	0.240715	0.999999	1.53684	0.855805	2.27243	1.40206	2.23877	0.509875	0.293902
butA~ budC; meso-butanediol dehydrogenase / (S~S)-butanediol dehydrogenase / diacetyl reductase [EC:1.1.1.- 1.1.1.76 1.1.1.304]	0.487761	0.999326	0.41754	0.999999	0.837271	0.426377	1.71444	1.02775	2.39378	0.340521	0.351883
dltA; D-alanine--poly(phosphoribitol) ligase subunit 1 [EC:6.1.1.13]	0.391254	0.999326	0.361049	0.999999	1.29364	0.754093	2.25594	1.2188	2.4327	0.439451	0.339667
atzB; hydroxydechloroatrazine ethylaminohydrolase [EC:3.5.4.43]	0.8715	0.999395	0.804365	0.999999	-1.27448	-1.45068	-0.905906	0.180953	1.71385	0.111388	0.448333
nrfA; nitrite reductase (cytochrome c-552) [EC:1.7.2.2]	0.336222	0.999326	0.574509	0.999999	1.81881	1.53604	1.84446	0.235835	0.874373	0.31481	0.401667
PRDX2_4~ ahpC; peroxiredoxin (alkyl hydroperoxide reductase subunit C) [EC:1.11.1.15]	0.945975	0.999327	0.893473	0.999999	5.64951	5.64951	5.68062	-0.0079402	0.446053	-0.0169523	0.484172
ahpF; alkyl hydroperoxide reductase subunit F [EC:1.6.4.-]	0.0958759	0.999326	0.143223	0.999999	2.48741	2.36202	2.53395	0.311472	0.57267	0.619975	0.245333
hdrA2; heterodisulfide reductase subunit A2 [EC:1.8.7.3 1.8.98.4 1.8.98.5 1.8.98.6]	0.165377	0.999326	0.149057	0.999999	2.50371	2.38506	2.75663	0.337423	0.600065	0.514704	0.256
hdrB2; heterodisulfide reductase subunit B2 [EC:1.8.7.3 1.8.98.4 1.8.98.5 1.8.98.6]	0.165473	0.999326	0.149931	0.999999	2.50579	2.38472	2.75523	0.33656	0.598423	0.538313	0.250916
hdrC2; heterodisulfide reductase subunit C2 [EC:1.8.7.3 1.8.98.4 1.8.98.5 1.8.98.6]	0.16472	0.999326	0.148984	0.999999	2.50442	2.38601	2.75642	0.344328	0.604574	0.529746	0.259247
ACMSD; aminocarboxymuconate-semialdehyde decarboxylase [EC:4.1.1.45]	0.487505	0.997763	0.514772	0.998322	-10.2816	-9.96955	-10.6647	-0.749742	4.39789	-0.144839	0.416667
cobI-cbiL; precorrin-2/cobalt-factor-2 C20-methyltransferase [EC:2.1.1.130 2.1.1.151]	0.500153	0.999326	0.526187	0.999999	4.63159	4.54603	4.82887	0.223709	0.618668	0.315844	0.383667
cbiE; cobalt-precorrin-7 (C5)-methyltransferase [EC:2.1.1.289]	0.560296	0.99933	0.332436	0.999999	-5.17544	-4.02262	-5.73441	-1.81322	6.00325	-0.292432	0.324892
argR~ ahrC; transcriptional regulator of arginine metabolism	0.934279	0.999326	0.953131	0.999999	6.15976	6.11377	6.16347	0.00839629	0.465576	0.0196975	0.492169
chlD~ bchD; magnesium chelatase subunit D [EC:6.6.1.1]	0.581403	0.999326	0.736996	0.999999	0.428473	0.29294	0.613093	0.205559	1.13432	0.167871	0.434333
chlI~ bchI; magnesium chelatase subunit I [EC:6.6.1.1]	0.597286	0.999326	0.746436	0.999999	0.436348	0.313933	0.616477	0.214961	1.12823	0.178466	0.433
mcp; methyl-accepting chemotaxis protein	0.591888	0.999326	0.702729	0.999999	8.08	8.1106	8.06895	-0.148523	0.739618	-0.19321	0.427333
cheA; two-component system~ chemotaxis family~ sensor kinase CheA [EC:2.7.13.3]	0.575985	0.999326	0.713806	0.999999	5.70334	5.76511	5.69008	-0.178702	0.753369	-0.213085	0.431333
cheW; purine-binding chemotaxis protein CheW	0.691167	0.999326	0.832227	0.999999	5.91928	5.90475	5.91928	-0.105885	0.71393	-0.1318	0.46
cheX; chemotaxis protein CheX	0.148005	0.999326	0.205639	0.999999	1.93335	1.67716	2.14343	0.350726	0.711365	0.478205	0.282572
cheC; chemotaxis protein CheC	0.802221	0.999326	0.967551	0.999999	5.32381	5.28226	5.35146	-0.000363385	0.714122	-0.000448925	0.499167
cheD; chemotaxis protein CheD [EC:3.5.1.44]	0.495615	0.999326	0.506763	0.999999	5.50559	5.5913	5.475	-0.190836	0.734269	-0.243895	0.382667
cheB; two-component system~ chemotaxis family~ protein-glutamate methylesterase/glutaminase [EC:3.1.1.61 3.5.1.44]	0.53587	0.999326	0.664743	0.999999	5.6898	5.75268	5.66943	-0.191596	0.751665	-0.239781	0.406667
cheY; two-component system~ chemotaxis family~ chemotaxis protein CheY	0.44696	0.999326	0.366004	0.999999	6.38001	6.52261	6.29961	-0.271564	0.717426	-0.336545	0.326225
cheZ; chemotaxis protein CheZ	0.324773	0.999326	0.444115	0.999999	0.539791	0.199624	0.599363	0.459715	1.18967	0.287666	0.363212
cheV; two-component system~ chemotaxis family~ chemotaxis protein CheV	0.6445	0.999326	0.698339	0.999999	4.74799	4.75364	4.70931	-0.139375	0.727724	-0.17475	0.426333
prpB; methylisocitrate lyase [EC:4.1.3.30]	0.233347	0.996961	0.206844	0.989601	-9.30285	-7.66177	-10.6579	-2.95427	4.51193	-0.574619	0.244667
tatD; TatD DNase family protein [EC:3.1.21.-]	0.712796	0.999326	0.768023	0.999999	6.73606	6.7491	6.71795	-0.064125	0.444735	-0.148679	0.44052
E3.6.1.22~ NUDT12~ nudC; NAD+ diphosphatase [EC:3.6.1.22]	0.273445	0.999326	0.218745	0.999999	5.74651	5.96638	5.55878	-0.361292	0.677267	-0.494714	0.287667
hsdM; type I restriction enzyme M protein [EC:2.1.1.72]	0.440039	0.999326	0.633491	0.999999	7.14617	7.28782	7.01054	-0.249946	0.519514	-0.383421	0.417527
ugtP; processive 1~2-diacylglycerol beta-glucosyltransferase [EC:2.4.1.315]	0.171089	0.999326	0.200387	0.999999	1.53282	1.28927	1.72121	0.379379	0.827485	0.453749	0.278667
phnW; 2-aminoethylphosphonate-pyruvate transaminase [EC:2.6.1.37]	0.0836936	0.999326	0.0772294	0.999999	4.40869	4.5768	3.84343	-0.637716	0.559234	-0.941258	0.203667
glmM; phosphoglucosamine mutase [EC:5.4.2.10]	0.879898	0.999326	0.905413	0.999999	5.90585	5.88427	5.94144	-0.0163483	0.470135	-0.0336781	0.477507
fruR2~ fruR; DeoR family transcriptional regulator~ fructose operon transcriptional repressor	0.940998	0.999327	0.994009	1	5.43324	5.43329	5.38019	-0.0451482	0.53231	-0.0762703	0.497
spoU; RNA methyltransferase~ TrmH family	0.955579	0.999333	0.987903	0.999999	6.26885	6.23594	6.36299	-0.0191509	0.479493	-0.033728	0.494333
mraW~ rsmH; 16S rRNA (cytosine1402-N4)-methyltransferase [EC:2.1.1.199]	0.949379	0.99936	0.991762	1	6.53271	6.48764	6.65973	0.0254992	0.519439	0.0427706	0.496
trmB~ METTL1; tRNA (guanine-N7-)-methyltransferase [EC:2.1.1.33]	0.924036	0.999326	0.99237	1	6.23986	6.20959	6.31313	0.00504705	0.483912	0.0126668	0.499
mscS; small conductance mechanosensitive channel	0.837142	0.999326	0.961004	0.999999	6.19508	6.16157	6.2267	-0.0269518	0.45974	-0.0525123	0.486504
MFS.SP; MFS transporter~ SP family~ sugar porter~ other	0.664737	0.999326	0.903161	0.999999	-0.237225	-0.258002	0.137365	-0.0840348	1.71474	-0.0555179	0.471
emrB; MFS transporter~ DHA2 family~ multidrug resistance protein	0.384442	0.999326	0.360691	0.999999	1.67439	1.4843	2.01548	0.387799	0.991832	0.356032	0.346
MFS.CP; MFS transporter~ CP family~ cyanate transporter	0.486633	0.999326	0.602551	0.999999	-1.02007	-1.84268	-0.250566	1.25816	2.92346	0.341726	0.407531
TC.BCT; betaine/carnitine transporter~ BCCT family	0.870259	0.999433	0.810703	0.999999	2.58206	2.53524	2.74045	0.0680253	0.737435	0.102527	0.450516
TC.BASS; bile acid:Na+ symporter~ BASS family	0.67829	0.999326	0.799061	0.999999	4.05462	4.05462	4.11206	0.0861313	0.521338	0.156104	0.451849
TC.KEF; monovalent cation:H+ antiporter-2~ CPA2 family	0.912672	0.999327	0.905806	1	4.17996	4.26505	4.16951	0.0318654	0.516659	0.0571411	0.479
TC.NCS1; nucleobase:cation symporter-1~ NCS1 family	0.0535341	0.999326	0.0819414	0.999769	1.91112	1.84906	2.19716	0.519823	0.721607	0.753015	0.206598
TC.NCS2; nucleobase:cation symporter-2~ NCS2 family	0.301176	0.999326	0.274964	0.999999	4.12234	4.00552	4.35918	0.328726	0.711236	0.441714	0.312229
NAMPT; nicotinamide phosphoribosyltransferase [EC:2.4.2.12]	0.486799	0.999082	0.516623	0.998961	-10.2595	-9.94569	-10.6325	-0.855372	4.59533	-0.165391	0.418
catC; muconolactone D-isomerase [EC:5.3.3.4]	0.487682	0.998998	0.511047	0.998735	-10.2246	-9.86393	-10.6408	-0.84622	4.2677	-0.173898	0.417527
thyX~ thy1; thymidylate synthase (FAD) [EC:2.1.1.148]	0.480184	0.999326	0.58662	0.999999	3.50673	3.48238	3.6701	0.226706	0.737456	0.261611	0.399667
ftsK~ spoIIIE; DNA segregation ATPase FtsK/SpoIIIE~ S-DNA-T family	0.933348	0.999371	0.881089	0.999999	6.62373	6.56957	6.64041	0.0287512	0.424517	0.0705488	0.471176
rnhA~ RNASEH1; ribonuclease HI [EC:3.1.26.4]	0.947239	0.999338	0.959688	0.999999	6.29225	6.26633	6.35341	0.0253436	0.440675	0.0611923	0.487
rnhB; ribonuclease HII [EC:3.1.26.4]	0.934738	0.999327	0.978963	0.999999	6.23954	6.20086	6.30614	-0.0133212	0.475903	-0.0269371	0.495501
rnhC; ribonuclease HIII [EC:3.1.26.4]	0.0319914	0.999326	0.0453959	0.999022	-0.504304	-1.04694	0.290587	1.22561	1.45456	0.828442	0.167944
pdxB; erythronate-4-phosphate dehydrogenase [EC:1.1.1.290]	0.953272	0.999397	0.924416	0.999999	3.82295	3.80424	3.86555	0.0160501	0.575086	0.0268424	0.484333
pdxJ; pyridoxine 5-phosphate synthase [EC:2.6.99.2]	0.953934	0.999338	0.947016	0.999999	3.89668	3.88363	3.94829	-0.00266552	0.541135	-0.0044791	0.497501
PTS-Ula-EIIC~ ulaA~ sgaT; PTS system~ ascorbate-specific IIC component	0.14054	0.999326	0.178362	0.999999	2.15191	2.05204	2.30143	0.297746	0.556898	0.514148	0.27
ulaG; L-ascorbate 6-phosphate lactonase [EC:3.1.1.-]	0.14711	0.999326	0.164611	0.999999	0.67663	0.208926	0.891366	0.710828	1.01268	0.66071	0.258
chbG; chitin disaccharide deacetylase [EC:3.5.1.105]	0.359207	0.999326	0.391544	0.999999	-1.75389	-1.5904	-2.09683	-0.454824	1.15458	-0.378542	0.345333
glcT; transcriptional antiterminator	0.958947	0.999459	0.799793	0.999999	0.815589	0.652522	1.17012	0.159207	1.70338	0.0868626	0.447851
glvR; RpiR family transcriptional regulator~ glv operon transcriptional regulator	0.526752	0.999326	0.438595	0.999999	1.36215	1.00963	2.21436	0.72766	1.72065	0.346667	0.355667
mtlR; mannitol operon transcriptional antiterminator	0.158524	0.999326	0.125473	0.999999	1.57056	1.18811	2.34077	0.995833	1.28192	0.688366	0.241253
scrR; LacI family transcriptional regulator~ sucrose operon repressor	0.453719	0.999326	0.579908	0.999999	5.80783	5.97417	5.71126	-0.179566	0.493313	-0.300529	0.398667
treR2~ treR; GntR family transcriptional regulator~ trehalose operon transcriptional repressor	0.0490514	0.999326	0.0201146	0.987525	2.32214	2.03185	2.51962	0.505177	0.295719	1.40609	0.126
ascG; LacI family transcriptional regulator~ asc operon repressor	0.346965	0.999326	0.383955	0.999999	3.98025	4.18258	3.84437	-0.255677	0.826121	-0.341526	0.342667
licT~ bglG; beta-glucoside operon transcriptional antiterminator	0.227552	0.999326	0.277064	0.999999	4.64824	4.58604	4.76653	0.17571	0.457028	0.424151	0.304565
yydK; GntR family transcriptional regulator~ transcriptional regulator of bglA	0.40277	0.999326	0.386834	0.999999	1.80425	1.43335	2.66617	1.02477	2.47272	0.370614	0.351
chbR~ celD; AraC family transcriptional regulator~ dual regulator of chb operon	0.179467	0.999326	0.210397	0.999999	-3.0504	-2.76353	-3.35208	-1.09333	1.97481	-0.382736	0.279667
licR; lichenan operon transcriptional antiterminator	0.382836	0.999326	0.266553	0.999999	3.51677	3.38757	3.71795	0.417651	0.946882	0.387728	0.302667
ydhQ; GntR family transcriptional regulator	0.406264	0.999326	0.379816	0.999999	1.12329	0.606917	1.89679	1.17471	2.39461	0.41691	0.345
gidA~ mnmG~ MTO1; tRNA uridine 5-carboxymethylaminomethyl modification enzyme	0.911694	0.999327	0.966461	0.999999	6.2429	6.20799	6.2978	-0.0279668	0.44025	-0.0622474	0.487837
parA~ soj; chromosome partitioning protein	0.599049	0.999326	0.784906	0.999999	7.70747	7.8253	7.6955	-0.204208	0.593814	-0.248808	0.437854
parB~ spo0J; chromosome partitioning protein~ ParB family	0.853722	0.999326	0.950319	0.999999	7.68224	7.64811	7.72116	-0.0155676	0.537354	-0.0276203	0.484333
trkH~ trkG~ ktrB; trk system potassium uptake protein	0.962813	0.999332	0.945651	0.999999	7.0075	6.94461	7.02339	0.00184137	0.567244	0.00321355	0.497168
trkA~ ktrA; trk system potassium uptake protein	0.959417	0.999343	0.951961	0.999999	7.16109	7.07952	7.23843	0.0407252	0.545649	0.0830807	0.477841
rsmB~ sun; 16S rRNA (cytosine967-C5)-methyltransferase [EC:2.1.1.176]	0.890797	0.999326	0.91369	0.999999	5.90005	5.87675	5.94092	-0.0251444	0.474417	-0.0504306	0.471333
gidB~ rsmG; 16S rRNA (guanine527-N7)-methyltransferase [EC:2.1.1.170]	0.932617	0.999326	0.980959	0.999999	6.25	6.21444	6.30918	-0.0265954	0.470145	-0.0570661	0.493502
umuC; DNA polymerase V	0.739163	0.999326	0.880294	0.999999	5.83102	5.78708	5.86764	-0.0499644	0.526856	-0.0907521	0.464512
umuD; DNA polymerase V [EC:3.4.21.-]	0.282181	0.999326	0.468783	0.999999	0.239025	0.017594	0.292628	0.289919	1.22018	0.187184	0.365333
nadA; quinolinate synthase [EC:2.5.1.72]	0.550184	0.999326	0.500374	0.999999	5.19394	5.15897	5.3519	0.10706	0.404168	0.273244	0.379333
coxS; aerobic carbon-monoxide dehydrogenase small subunit [EC:1.2.5.3]	0.544367	0.999326	0.356898	0.999999	5.05601	5.02701	5.20018	0.158558	0.700288	0.230909	0.336554
coxM~ cutM; aerobic carbon-monoxide dehydrogenase medium subunit [EC:1.2.5.3]	0.0346828	0.999326	0.0858688	0.999199	-4.06666	-6.40238	-3.67397	2.76371	3.28209	0.776147	0.205667
fixA~ etfB; electron transfer flavoprotein beta subunit	0.910628	0.999326	0.955386	0.999999	6.14995	6.08773	6.16499	-0.00407522	0.625144	-0.0059598	0.495835
fixB~ etfA; electron transfer flavoprotein alpha subunit	0.889325	0.999328	0.947601	0.999999	6.09712	6.03698	6.15118	-0.0086872	0.645158	-0.0143793	0.491
bioY; biotin transport system substrate-specific component	0.949764	0.999369	0.852398	0.999999	5.86039	5.83481	5.91338	0.0486102	0.503844	0.0859334	0.456514
birA; BirA family transcriptional regulator~ biotin operon repressor / biotin---[acetyl-CoA-carboxylase] ligase [EC:6.3.4.15]	0.903902	0.999482	0.972709	0.999999	6.21803	6.19056	6.29656	-0.00863248	0.495208	-0.0157896	0.495835
coaX; type III pantothenate kinase [EC:2.7.1.33]	0.960196	0.999327	0.93347	0.999999	6.22352	6.15801	6.27862	0.0153766	0.59894	0.0309776	0.484667
gcpE~ ispG; (E)-4-hydroxy-3-methylbut-2-enyl-diphosphate synthase [EC:1.17.7.1 1.17.7.3]	0.959742	0.999353	0.959347	0.999999	6.12989	6.06936	6.2184	0.00342615	0.580166	0.00555564	0.497667
ispH~ lytB; 4-hydroxy-3-methylbut-2-en-1-yl diphosphate reductase [EC:1.17.7.4]	0.791956	0.999326	0.896875	0.999999	6.52313	6.48458	6.52314	-0.0858167	0.611259	-0.123285	0.464
smc; chromosome segregation protein	0.87993	0.999328	0.919861	0.999999	5.87789	5.85321	5.91797	-0.0179712	0.485555	-0.0328985	0.483333
hupB; DNA-binding protein HU-beta	0.868834	0.99943	0.75173	0.999999	6.92772	6.92359	7.00361	0.0765499	0.421394	0.17985	0.431523
ftsZ; cell division protein FtsZ	0.929934	0.999326	0.980867	0.999999	6.24859	6.21127	6.30483	-0.0079754	0.46885	-0.0245397	0.497667
torD; TorA specific chaperone	0.0460952	0.998677	0.0748631	0.992564	-4.50597	-5.07054	-4.01874	1.21269	1.49573	0.762738	0.189667
rhaM; L-rhamnose mutarotase [EC:5.1.3.32]	0.660069	0.999326	0.654246	0.999999	3.06605	2.94285	3.24079	0.194687	0.736482	0.231143	0.412529
gudP; MFS transporter~ ACS family~ glucarate transporter	0.590058	0.999331	0.584534	0.999999	-6.48252	-6.58213	-3.88111	1.91597	8.10072	0.246593	0.393333
rnpA; ribonuclease P protein component [EC:3.1.26.5]	0.929034	0.999326	0.980408	0.999999	6.24964	6.21089	6.30769	-0.0215785	0.470343	-0.0544322	0.493502
emrA; membrane fusion protein~ multidrug efflux system	0.405344	0.999326	0.376408	0.999999	3.46535	3.52347	3.43122	-0.133419	0.423821	-0.327853	0.341886
clpX~ CLPX; ATP-dependent Clp protease ATP-binding subunit ClpX	0.79498	0.999326	0.874554	0.999999	6.74756	6.74749	6.76135	-0.0535946	0.535242	-0.103415	0.469
tig; trigger factor	0.623149	0.999326	0.661258	0.999999	6.92243	6.95623	6.84068	-0.149838	0.528028	-0.2388	0.421
sbcC~ rad50; DNA repair protein SbcC/Rad50	0.80397	0.999326	0.973328	0.999999	5.50068	5.50088	5.49309	-0.0355901	0.478769	-0.072801	0.487
sbcD~ mre11; DNA repair protein SbcD/Mre11	0.82635	0.999326	0.979946	0.999999	5.45883	5.45904	5.44429	-0.00404314	0.492466	-0.00522008	0.499
perM; putative permease	0.561023	0.999329	0.605458	0.999999	-10.0267	-10.054	-9.97355	-0.0470352	4.62125	-0.0104214	0.495333
kup; KUP system potassium uptake protein	0.518005	0.999326	0.402071	0.999999	1.51797	0.889675	2.13139	0.900396	2.24611	0.367659	0.351667
ruvA; holliday junction DNA helicase RuvA [EC:3.6.4.12]	0.930947	0.999326	0.980723	0.999999	6.2483	6.207	6.31147	-0.0248798	0.467688	-0.0501451	0.493169
ruvB; holliday junction DNA helicase RuvB [EC:3.6.4.12]	0.931692	0.999326	0.980763	1	6.24957	6.21508	6.30781	-0.030644	0.466744	-0.062028	0.49017
recA; recombination protein RecA	0.931197	0.999326	0.980772	0.999999	6.25031	6.21451	6.30387	-0.0272492	0.464815	-0.0530537	0.493835
rdgC; recombination associated protein RdgC	0.486338	0.999336	0.525493	0.998434	-10.2403	-9.88392	-10.598	-0.842164	4.26971	-0.160015	0.416333
mutS; DNA mismatch repair protein MutS	0.929627	0.999326	0.980615	0.999999	6.24836	6.21969	6.31144	-0.0216847	0.473116	-0.0486365	0.494333
malT; LuxR family transcriptional regulator~ maltose regulon positive regulatory protein	0.712912	0.999326	0.472221	0.999999	1.28443	1.20305	1.48622	0.351834	1.07715	0.273398	0.369
fis; Fis family transcriptional regulator~ factor for inversion stimulation protein	0.490011	0.999327	0.530166	0.998819	-10.2385	-9.89147	-10.6364	-0.788653	4.41281	-0.15179	0.415195
[truncated: 3,804 more rows]
